# Supplementary material for: Pooled-Peptide Epitope Mapping Strategies Are Efficient and Highly Sensitive: An Evaluation of Methods for Identifying Human T Cell Epitope Specificities in Large-Scale HIV Vaccine Efficacy Trials
Source: PLoS One. 2016 Feb 10;11(2):e0147812. doi: 10.1371/journal.pone.0147812 (PMC4749288; doi:10.1371/journal.pone.0147812)
Supplement: S2 File — (CSV) [file pone.0147812.s002.csv]

	pub_id	stage	peptideset	pepsetid	antigenid	rep1	rep2	rep3	back	avg	avg_bkgdsubtracted	sfc_per_million	result	peptide_sequence	call	PrR	PrNR	fdr	TAKE	MASTER_TAKE	BOOTSTRAP_TAKE
0	502-1374	ctrl	CTRL	NEG		1	1.0	1.0	0.5	0.5	0.0	0.0			False	0.0	0.0	0.0	False	False	False
1	502-1374	ctrl	CTRL	POS		9999	9999.0	9999.0	0.5	9999.0	9998.5	99985.0			False	0.0	0.0	0.0	False	False	False
2	502-1374	matrix	GAG ConB	1.1		1	1.0	0.0	0.5	0.67	0.17	1.7	Neg		False	0.0151602194411	0.984839780559	0.981650805067	False	False	False
3	502-1374	matrix	GAG ConB	1.2		1	1.0	1.0	0.5	1.0	0.5	5.0	Neg		False	0.0189677602591	0.981032239741	0.977686408493	False	False	False
4	502-1374	matrix	GAG ConB	1.3		0	0.0	0.0	0.5	0.0	-0.5	0.0	Neg		False	4.99997500014e-06	0.999995000025	0.985512740848	False	False	False
5	502-1374	matrix	GAG ConB	1.4		0	0.0	0.0	0.5	0.0	-0.5	0.0	Neg		False	4.99997500014e-06	0.999995000025	0.986236853807	False	False	False
6	502-1374	matrix	GAG ConB	1.5		0	1.0	1.0	0.5	0.67	0.17	1.7	Neg		False	0.0151602194411	0.984839780559	0.980056317322	False	False	False
7	502-1374	matrix	GAG ConB	1.6		0	0.0	0.0	0.5	0.0	-0.5	0.0	Neg		False	4.99997500014e-06	0.999995000025	0.987487594372	False	False	False
8	502-1374	matrix	GAG ConB	1.7		0	1.0	1.0	0.5	0.67	0.17	1.7	Neg		False	0.0151602194411	0.984839780559	0.980491177616	False	False	False
9	502-1374	matrix	GAG ConB	1A		0	1.0	0.0	0.5	0.33	-0.17	0.0	Neg		False	4.99997500014e-06	0.999995000025	0.988529878176	False	False	False
10	502-1374	matrix	GAG ConB	1B		1	1.0	0.0	0.5	0.67	0.17	1.7	Neg		False	0.0151602194411	0.984839780559	0.980853561194	False	False	False
11	502-1374	matrix	GAG ConB	1C		1	2.0	0.0	0.5	1.0	0.5	5.0	Neg		False	0.0189677602591	0.981032239741	0.978244047034	False	False	False
12	502-1374	matrix	GAG ConB	1D		0	0.0	4.0	0.5	1.33	0.83	8.3	Neg		False	0.0285307809542	0.971469219046	0.971469219046	False	False	False
13	502-1374	matrix	GAG ConB	1E		1	0.0	1.0	0.5	0.67	0.17	1.7	Neg		False	0.0151602194411	0.984839780559	0.981160193453	False	False	False
14	502-1374	matrix	GAG ConB	1F		0	2.0	0.0	0.5	0.67	0.17	1.7	Neg		False	0.0151602194411	0.984839780559	0.981423021104	False	False	False
15	502-1374	matrix	GAG ConB	1G		0	0.0	1.0	0.5	0.33	-0.17	0.0	Neg		False	4.99997500014e-06	0.999995000025	0.990822902546	False	False	False
16	502-1374	optimal	GAG ConB	1	P500273	0	0.0	1.0	0.5	0.33	-0.17	0.0	Neg	SLYNTVATL	False	4.99997500014e-06	0.999995000025	0.995818456828	False	False	False
17	502-1374	optimal	GAG ConB	104	P500393	0	0.0	2.0	0.5	0.67	0.17	1.7	Neg	FLGKIWPSYK	False	0.00389224741664	0.996107752583	0.993730185229	False	False	False
18	502-1374	optimal	GAG ConB	108	P500384	1	1.0	0.0	0.5	0.67	0.17	1.7	Neg	VLAEAMSQV	False	0.00389224741664	0.996107752583	0.993466011078	False	False	False
19	502-1374	optimal	GAG ConB	26	P500294	1	1.0	2.0	0.5	1.33	0.83	8.3	Neg	QAISPRTLNAW	False	0.0101711487345	0.989828851266	0.989828851266	False	False	False
20	502-1374	optimal	GAG ConB	27	P500323	0	1.0	1.0	0.5	0.67	0.17	1.7	Neg	ETINEEAAEW	False	0.00389224741664	0.996107752583	0.99313579339	False	False	False
21	502-1374	optimal	GAG ConB	43	P500270	1	2.0	1.0	0.5	1.33	0.83	8.3	Neg	ELRSLYNTV	False	0.0101711487345	0.989828851266	0.989828851266	False	False	False
22	502-1374	optimal	GAG ConB	55	P500350	0	1.0	1.0	0.5	0.67	0.17	1.7	Neg	FRDYVDRFYK	False	0.00389224741664	0.996107752583	0.992711227791	False	False	False
23	502-1374	optimal	GAG ConB	57	P500255	1	0.0	0.0	0.5	0.33	-0.17	0.0	Neg	IRLRPGGKK	False	4.99997500014e-06	0.999995000025	0.995520132313	False	False	False
24	502-1374	optimal	GAG ConB	58	P500338	0	4.0	0.0	0.5	1.33	0.83	8.3	Neg	KRWIILGLNK	False	0.0101711487345	0.989828851266	0.989828851266	False	False	False
25	502-1374	optimal	GAG ConB	97	P500379	1	1.0	1.0	0.5	1.0	0.5	5.0	Neg	ATLEEMMTA	False	0.00586120202236	0.994138797978	0.990906337944	False	False	False
26	502-1374	pool	GAG ConB	1		0	0.0	2.0	0.5	0.67	0.17	1.7	Neg		False	0.20769728652	0.79230271348	0.79230271348	False	False	False
27	502-1374	sub-pool	GAG ConB	1		0	2.0	0.0	0.5	0.67	0.17	1.7	Neg		False	0.0849829623923	0.915017037608	0.915017037608	False	False	False
28	502-1374	sub-pool	GAG ConB	2		0	0.0	0.0	0.5	0.0	-0.5	0.0	Neg		False	4.99997500014e-06	0.999995000025	0.971669012553	False	False	False
29	502-1374	sub-pool	GAG ConB	3		0	1.0	0.0	0.5	0.33	-0.17	0.0	Neg		False	4.99997500014e-06	0.999995000025	0.957506018816	False	False	False
30	502-1374	15mer	GAG ConB	132	P501326	2	1.0	0.0	1.5	1.0	-0.5	0.0	Neg	DKELYPLASLRSLF	False	4.99997500014e-06	0.999995000025	0.996203394782	False	False	False
31	502-1374	15mer	GAG ConB	133	P501327	1	0.0	0.0	1.5	0.33	-1.17	0.0	Neg	LYPLASLRSLFGND	False	4.99997500014e-06	0.999995000025	0.994286291007	False	False	False
32	502-1374	15mer	GAG ConB	134	P501328	1	3.0	1.0	1.5	1.67	0.17	1.7	Neg	LASLRSLFGNDPSSQ	False	0.00251311400317	0.997486885997	0.991605174765	False	False	False
33	502-1374	ctrl	CTRL	NEG		1	2.0	3.0	1.5	1.5	0.0	0.0			False	0.0	0.0	0.0	False	False	False
34	502-1374	ctrl	CTRL	POS		9999	9999.0	9999.0	1.5	9999.0	9997.5	99975.0			False	0.0	0.0	0.0	False	False	False
35	502-1374	matrix	GAG ConB	2.1		0	1.0	1.0	1.5	0.67	-0.83	0.0	Neg		False	4.99997500014e-06	0.999995000025	0.991118776658	False	False	False
36	502-1374	matrix	GAG ConB	2.2		0	1.0	1.0	1.5	0.67	-0.83	0.0	Neg		False	4.99997500014e-06	0.999995000025	0.991396158639	False	False	False
37	502-1374	matrix	GAG ConB	2.3		0	1.0	0.0	1.5	0.33	-1.17	0.0	Neg		False	4.99997500014e-06	0.999995000025	0.99165672959	False	False	False
38	502-1374	matrix	GAG ConB	2.4		1	2.0	1.0	1.5	1.33	-0.17	0.0	Neg		False	4.99997500014e-06	0.999995000025	0.991901972838	False	False	False
39	502-1374	matrix	GAG ConB	2.5		1	2.0	3.0	1.5	2.0	0.5	5.0	Neg		False	0.0213564721079	0.978643527892	0.976849950681	False	False	False
40	502-1374	matrix	GAG ConB	2.6		2	0.0	2.0	1.5	1.33	-0.17	0.0	Neg		False	4.99997500014e-06	0.999995000025	0.993115926916	False	False	False
41	502-1374	matrix	GAG ConB	2.7		1	0.0	0.0	1.5	0.33	-1.17	0.0	Neg		False	4.99997500014e-06	0.999995000025	0.992558164231	False	False	False
42	502-1374	matrix	GAG ConB	2A		1	0.0	2.0	1.5	1.0	-0.5	0.0	Neg		False	4.99997500014e-06	0.999995000025	0.992753870436	False	False	False
43	502-1374	matrix	GAG ConB	2B		0	1.0	1.0	1.5	0.67	-0.83	0.0	Neg		False	4.99997500014e-06	0.999995000025	0.992939540426	False	False	False
44	502-1374	matrix	GAG ConB	2C		0	1.0	1.0	1.5	0.67	-0.83	0.0	Neg		False	4.99997500014e-06	0.999995000025	0.990506623323	False	False	False
45	502-1374	matrix	GAG ConB	2D		0	2.0	2.0	1.5	1.33	-0.17	0.0	Neg		False	4.99997500014e-06	0.999995000025	0.982797317252	False	False	False
46	502-1374	matrix	GAG ConB	2E		5	0.0	0.0	1.5	1.67	0.17	1.7	Neg		False	0.0179136298492	0.982086370151	0.978792950336	False	False	False
47	502-1374	matrix	GAG ConB	2F		1	1.0	1.0	1.5	1.0	-0.5	0.0	Neg		False	4.99997500014e-06	0.999995000025	0.992133202186	False	False	False
48	502-1374	matrix	GAG ConB	2G		0	5.0	1.0	1.5	2.0	0.5	5.0	Neg		False	0.0213564721079	0.978643527892	0.97625209161	False	False	False
49	502-1374	matrix	GAG ConB	3.1		1	1.0	3.0	1.5	1.67	0.17	1.7	Neg		False	0.0179136298492	0.982086370151	0.979524821406	False	False	False
50	502-1374	matrix	GAG ConB	3.2		0	0.0	1.0	1.5	0.33	-1.17	0.0	Neg		False	4.99997500014e-06	0.999995000025	0.990167752726	False	False	False
51	502-1374	matrix	GAG ConB	3.3		0	1.0	0.0	1.5	0.33	-1.17	0.0	Neg		False	4.99997500014e-06	0.999995000025	0.983808945651	False	False	False
52	502-1374	matrix	GAG ConB	3.4		1	3.0	1.0	1.5	1.67	0.17	1.7	Neg		False	0.0179136298492	0.982086370151	0.979204627813	False	False	False
53	502-1374	matrix	GAG ConB	3.5		1	0.0	1.0	1.5	0.67	-0.83	0.0	Neg		False	4.99997500014e-06	0.999995000025	0.989803780604	False	False	False
54	502-1374	matrix	GAG ConB	3.6		0	2.0	1.0	1.5	1.0	-0.5	0.0	Neg		False	4.99997500014e-06	0.999995000025	0.989411810626	False	False	False
55	502-1374	matrix	GAG ConB	3A		1	1.0	0.0	1.5	0.67	-0.83	0.0	Neg		False	4.99997500014e-06	0.999995000025	0.98898848305	False	False	False
56	502-1374	matrix	GAG ConB	3B		2	0.0	0.0	1.5	0.67	-0.83	0.0	Neg		False	4.99997500014e-06	0.999995000025	0.988031394618	False	False	False
57	502-1374	matrix	GAG ConB	3C		0	1.0	2.0	1.5	1.0	-0.5	0.0	Neg		False	4.99997500014e-06	0.999995000025	0.986892003627	False	False	False
58	502-1374	matrix	GAG ConB	3D		0	0.0	1.0	1.5	0.33	-1.17	0.0	Neg		False	4.99997500014e-06	0.999995000025	0.984708170894	False	False	False
59	502-1374	matrix	GAG ConB	3E		0	1.0	1.0	1.5	0.67	-0.83	0.0	Neg		False	4.99997500014e-06	0.999995000025	0.992351585459	False	False	False
60	502-1374	matrix	GAG ConB	3F		3	2.0	1.0	1.5	2.0	0.5	5.0	Neg		False	0.0213564721079	0.978643527892	0.975056373469	False	False	False
61	502-1374	15mer	GAG ConB	1	P501201	1	2.0	3.0	0.83	2.0	1.17	11.7	Neg	MGARASVLSGGELDR	False	0.00646416460918	0.993535835391	0.97297410451	False	False	False
62	502-1374	15mer	GAG ConB	10	P501210	0	3.0	1.0	0.83	1.33	0.5	5.0	Neg	VWASRELERFAVNPGL	False	0.00282631558926	0.997173684411	0.986102394253	False	False	False
63	502-1374	15mer	GAG ConB	11	P501211	2	1.0	0.0	0.83	1.0	0.17	1.7	Neg	ELERFAVNPGLLETS	False	0.00227343963034	0.99772656037	0.992591491464	False	False	False
64	502-1374	15mer	GAG ConB	12	P501212	0	1.0	0.0	0.83	0.33	-0.5	0.0	Neg	FAVNPGLLETSEGCR	False	4.99997500014e-06	0.999995000025	0.99441175714	False	False	False
65	502-1374	15mer	GAG ConB	13	P501213	0	2.0	1.0	0.83	1.0	0.17	1.7	Neg	PGLLETSEGCRQIL	False	0.00227343963034	0.99772656037	0.992505906982	False	False	False
66	502-1374	15mer	GAG ConB	14	P501214	3	3.0	0.0	0.83	2.0	1.17	11.7	Neg	LETSEGCRQILGQL	False	0.00646416460918	0.993535835391	0.974687582083	False	False	False
67	502-1374	15mer	GAG ConB	15	P501215	0	1.0	2.0	0.83	1.0	0.17	1.7	Neg	SEGCRQILGQLQPSL	False	0.00227343963034	0.99772656037	0.992674315156	False	False	False
68	502-1374	15mer	GAG ConB	2	P501202	0	0.0	2.0	0.83	0.67	-0.16	0.0	Neg	ASVLSGGELDRWEKI	False	4.99997500014e-06	0.999995000025	0.994914248999	False	False	False
69	502-1374	15mer	GAG ConB	3	P501203	0	0.0	0.0	0.83	0.0	-0.83	0.0	Neg	SGGELDRWEKIRLR	False	4.99997500014e-06	0.999995000025	0.99470255104	False	False	False
70	502-1374	15mer	GAG ConB	4	P501204	1	1.0	2.0	0.83	1.33	0.5	5.0	Neg	ELDRWEKIRLRPGGK	False	0.00282631558926	0.997173684411	0.986512442037	False	False	False
71	502-1374	15mer	GAG ConB	5	P501205	0	0.0	0.0	0.83	0.0	-0.83	0.0	Neg	WEKIRLRPGGKKKYK	False	4.99997500014e-06	0.999995000025	0.99475711237	False	False	False
72	502-1374	15mer	GAG ConB	6	P501206	0	0.0	2.0	0.83	0.67	-0.16	0.0	Neg	RLRPGGKKKYKLKHI	False	4.99997500014e-06	0.999995000025	0.994349721108	False	False	False
73	502-1374	15mer	GAG ConB	7	P501207	0	1.0	1.0	0.83	0.67	-0.16	0.0	Neg	GGKKKYKLKHIVWA	False	4.99997500014e-06	0.999995000025	0.994531826879	False	False	False
74	502-1374	15mer	GAG ConB	8	P501208	1	1.0	0.0	0.83	0.67	-0.16	0.0	Neg	KKYKLKHIVWASREL	False	4.99997500014e-06	0.999995000025	0.994862928282	False	False	False
75	502-1374	15mer	GAG ConB	9	P501209	2	2.0	0.0	0.83	1.33	0.5	5.0	Neg	LKHIVWASRELERFA	False	0.00282631558926	0.997173684411	0.986893200693	False	False	False
76	502-1374	ctrl	CTRL	NEG		0	1.0	0.0	0.83	0.83	0.0	0.0			False	0.0	0.0	0.0	False	False	False
77	502-1374	ctrl	CTRL	POS		9999	9999.0	9999.0	0.83	9999.0	9998.17	99981.7			False	0.0	0.0	0.0	False	False	False
78	502-1374	mini-pool	GAG ConB	1		3	1.0	1.0	0.83	1.67	0.84	8.4	Neg		False	0.0340831243928	0.965916875607	0.959740645482	False	False	False
79	502-1374	mini-pool	GAG ConB	10		0	1.0	1.0	0.83	0.67	-0.16	0.0	Neg		False	4.99997500014e-06	0.999995000025	0.980417820423	False	False	False
80	502-1374	mini-pool	GAG ConB	11		0	2.0	2.0	0.83	1.33	0.5	5.0	Neg		False	0.0243647192802	0.97563528072	0.967687963101	False	False	False
81	502-1374	mini-pool	GAG ConB	12		0	2.0	3.0	0.83	1.67	0.84	8.4	Neg		False	0.0340831243928	0.965916875607	0.95665253042	False	False	False
82	502-1374	mini-pool	GAG ConB	13		1	1.0	0.0	0.83	0.67	-0.16	0.0	Neg		False	4.99997500014e-06	0.999995000025	0.97891188353	False	False	False
83	502-1374	mini-pool	GAG ConB	14		3	0.0	3.0	0.83	2.0	1.17	11.7	Neg		False	0.052611814767	0.947388185233	0.947388185233	False	False	False
84	502-1374	mini-pool	GAG ConB	2		0	1.0	1.0	0.83	0.67	-0.16	0.0	Neg		False	4.99997500014e-06	0.999995000025	0.977154957156	False	False	False
85	502-1374	mini-pool	GAG ConB	3		1	1.0	1.0	0.83	1.0	0.17	1.7	Neg		False	0.0200645731976	0.979935426802	0.972586948582	False	False	False
86	502-1374	mini-pool	GAG ConB	4		1	2.0	0.0	0.83	1.0	0.17	1.7	Neg		False	0.0200645731976	0.979935426802	0.971770451002	False	False	False
87	502-1374	mini-pool	GAG ConB	5		1	0.0	2.0	0.83	1.0	0.17	1.7	Neg		False	0.0200645731976	0.979935426802	0.970749829026	False	False	False
88	502-1374	mini-pool	GAG ConB	6		1	2.0	1.0	0.83	1.33	0.5	5.0	Neg		False	0.0243647192802	0.97563528072	0.966098499577	False	False	False
89	502-1374	mini-pool	GAG ConB	7		1	0.0	1.0	0.83	0.67	-0.16	0.0	Neg		False	4.99997500014e-06	0.999995000025	0.975078589622	False	False	False
90	502-1374	mini-pool	GAG ConB	8		1	1.0	2.0	0.83	1.33	0.5	5.0	Neg		False	0.0243647192802	0.97563528072	0.963714304292	False	False	False
91	502-1374	mini-pool	GAG ConB	9		3	0.0	0.0	0.83	1.0	0.17	1.7	Neg		False	0.0200645731976	0.979935426802	0.969437600773	False	False	False
92	502-1374	15mer	GAG ConB	16	P501216	0	1.0	2.0	0.5	1.0	0.5	5.0	Neg	RQILGQLQPSLQTGS	False	0.00272938557295	0.997270614427	0.988465536107	False	False	False
93	502-1374	15mer	GAG ConB	17	P501217	1	1.0	3.0	0.5	1.67	1.17	11.7	Neg	GQLQPSLQTGSEELR	False	0.00744426426664	0.992555735733	0.968513730943	False	False	False
94	502-1374	15mer	GAG ConB	18	P501218	0	1.0	0.0	0.5	0.33	-0.17	0.0	Neg	PSLQTGSEELRSLY	False	4.99997500014e-06	0.999995000025	0.994810560203	False	False	False
95	502-1374	15mer	GAG ConB	19	P501219	4	2.0	2.0	0.5	2.67	2.17	21.7	Neg	LQTGSEELRSLYNTV	False	0.0598901992312	0.940109800769	0.909404138956	False	False	False
96	502-1374	15mer	GAG ConB	20	P501220	2	2.0	0.0	0.5	1.33	0.83	8.3	Neg	SEELRSLYNTVATLY	False	0.00424533111013	0.99575466889	0.982911191262	False	False	False
97	502-1374	15mer	GAG ConB	21	P501221	0	0.0	2.0	0.5	0.67	0.17	1.7	Neg	RSLYNTVATLYCVH	False	0.00210398957047	0.99789601043	0.993724333859	False	False	False
98	502-1374	15mer	GAG ConB	22	P501222	0	2.0	2.0	0.5	1.33	0.83	8.3	Neg	YNTVATLYCVHQRI	False	0.00424533111013	0.99575466889	0.981484138193	False	False	False
99	502-1374	15mer	GAG ConB	23	P501223	0	0.0	1.0	0.5	0.33	-0.17	0.0	Neg	VATLYCVHQRIEVK	False	4.99997500014e-06	0.999995000025	0.994646841051	False	False	False
100	502-1374	15mer	GAG ConB	24	P501224	0	1.0	0.0	0.5	0.33	-0.17	0.0	Neg	LYCVHQRIEVKDTK	False	4.99997500014e-06	0.999995000025	0.994589945742	False	False	False
101	502-1374	15mer	GAG ConB	25	P501225	0	2.0	1.0	0.5	1.0	0.5	5.0	Neg	VHQRIEVKDTKEAL	False	0.00272938557295	0.997270614427	0.987251042546	False	False	False
102	502-1374	15mer	GAG ConB	26	P501226	1	0.0	0.0	0.5	0.33	-0.17	0.0	Neg	RIEVKDTKEALEKI	False	4.99997500014e-06	0.999995000025	0.994472444562	False	False	False
103	502-1374	15mer	GAG ConB	27	P501227	1	1.0	1.0	0.5	1.0	0.5	5.0	Neg	VKDTKEALEKIEEEQNK	False	0.00272938557295	0.997270614427	0.987585028275	False	False	False
104	502-1374	15mer	GAG ConB	28	P501228	2	1.0	2.0	0.5	1.67	1.17	11.7	Neg	ALEKIEEEQNKSKKK	False	0.00744426426664	0.992555735733	0.970917931422	False	False	False
105	502-1374	15mer	GAG ConB	29	P501229	0	0.0	2.0	0.5	0.67	0.17	1.7	Neg	IEEEQNKSKKKAQQA	False	0.00210398957047	0.99789601043	0.993498837828	False	False	False
106	502-1374	15mer	GAG ConB	30	P501230	2	0.0	0.0	0.5	0.67	0.17	1.7	Neg	EQNKSKKKAQQAAA	False	0.00210398957047	0.99789601043	0.993614552896	False	False	False
107	502-1374	15mer	GAG ConB	31	P501231	1	1.0	1.0	0.5	1.0	0.5	5.0	Neg	KSKKKAQQAAADTGN	False	0.00272938557295	0.997270614427	0.988724508999	False	False	False
108	502-1374	15mer	GAG ConB	32	P501232	0	0.0	1.0	0.5	0.33	-0.17	0.0	Neg	KAQQAAADTGNSSQV	False	4.99997500014e-06	0.999995000025	0.995013871568	False	False	False
109	502-1374	15mer	GAG ConB	33	P501233	0	1.0	3.0	0.5	1.33	0.83	8.3	Neg	AAADTGNSSQVSQNY	False	0.00424533111013	0.99575466889	0.982235218756	False	False	False
110	502-1374	15mer	GAG ConB	34	P501234	2	0.0	0.0	0.5	0.67	0.17	1.7	Neg	TGNSSQVSQNYPIV	False	0.00210398957047	0.99789601043	0.993777139891	False	False	False
111	502-1374	15mer	GAG ConB	35	P501235	0	2.0	1.0	0.5	1.0	0.5	5.0	Neg	SSQVSQNYPIVQNL	False	0.00272938557295	0.997270614427	0.987897466538	False	False	False
112	502-1374	15mer	GAG ConB	36	P501236	2	0.0	0.0	0.5	0.67	0.17	1.7	Neg	VSQNYPIVQNLQGQM	False	0.00210398957047	0.99789601043	0.993828625773	False	False	False
113	502-1374	15mer	GAG ConB	37	P501237	1	0.0	0.0	0.5	0.33	-0.17	0.0	Neg	YPIVQNLQGQMVHQA	False	4.99997500014e-06	0.999995000025	0.995725461348	False	False	False
114	502-1374	15mer	GAG ConB	38	P501238	0	2.0	3.0	0.5	1.67	1.17	11.7	Neg	VQNLQGQMVHQAI	False	0.00744426426664	0.992555735733	0.965508480344	False	False	False
115	502-1374	15mer	GAG ConB	39	P501239	1	0.0	2.0	0.5	1.0	0.5	5.0	Neg	NLQGQMVHQAISPR	False	0.00272938557295	0.997270614427	0.98819037741	False	False	False
116	502-1374	15mer	GAG ConB	40	P501240	0	1.0	0.0	0.5	0.33	-0.17	0.0	Neg	GQMVHQAISPRTLNA	False	4.99997500014e-06	0.999995000025	0.996174886472	False	False	False
117	502-1374	15mer	GAG ConB	41	P501241	0	0.0	2.0	0.5	0.67	0.17	1.7	Neg	HQAISPRTLNAWVKV	False	0.00210398957047	0.99789601043	0.993557466796	False	False	False
118	502-1374	15mer	GAG ConB	42	P501242	0	1.0	1.0	0.5	0.67	0.17	1.7	Neg	SPRTLNAWVKVVEEK	False	0.00210398957047	0.99789601043	0.993670156241	False	False	False
119	502-1374	15mer	GAG ConB	43	P501243	2	1.0	0.0	0.5	1.0	0.5	5.0	Neg	LNAWVKVVEEKAF	False	0.00272938557295	0.997270614427	0.98896868344	False	False	False
120	502-1374	15mer	GAG ConB	44	P501244	1	2.0	0.0	0.5	1.0	0.5	5.0	Neg	AWVKVVEEKAFSPEV	False	0.00272938557295	0.997270614427	0.989199292634	False	False	False
121	502-1374	ctrl	CTRL	NEG		1	0.0	1.0	0.5	0.5	0.0	0.0			False	0.0	0.0	0.0	False	False	False
122	502-1374	ctrl	CTRL	POS		9999	9999.0	9999.0	0.5	9999.0	9998.5	99985.0			False	0.0	0.0	0.0	False	False	False
123	502-1374	15mer	GAG ConB	45	P501245	2	3.0	1.0	1.17	2.0	0.83	8.3	Neg	VVEEKAFSPEVIPMF	False	0.00398902560844	0.996010974392	0.984102080638	False	False	False
124	502-1374	15mer	GAG ConB	46	P501246	1	4.0	0.0	1.17	1.67	0.5	5.0	Neg	KAFSPEVIPMFSAL	False	0.00291906928788	0.997080930712	0.984666378467	False	False	False
125	502-1374	15mer	GAG ConB	47	P500626	4	0.0	1.0	1.17	1.67	0.5	5.0	Neg	SPEVIPMFSALSEGA	False	0.00291906928788	0.997080930712	0.985183651477	False	False	False
126	502-1374	15mer	GAG ConB	48	P501247	1	2.0	1.0	1.17	1.33	0.16	1.6	Neg	IPMFSALSEGATPQDL	False	0.00240450680764	0.997595493192	0.99232814423	False	False	False
127	502-1374	15mer	GAG ConB	49	P501248	0	0.0	1.0	1.17	0.33	-0.84	0.0	Neg	ALSEGATPQDLNTML	False	4.99997500014e-06	0.999995000025	0.996145946218	False	False	False
128	502-1374	15mer	GAG ConB	50	P501249	0	1.0	0.0	1.17	0.33	-0.84	0.0	Neg	GATPQDLNTMLNTV	False	4.99997500014e-06	0.999995000025	0.996116564127	False	False	False
129	502-1374	15mer	GAG ConB	51	P501250	1	3.0	0.0	1.17	1.33	0.16	1.6	Neg	PQDLNTMLNTVGGH	False	0.00240450680764	0.997595493192	0.9922357346	False	False	False
130	502-1374	15mer	GAG ConB	52	P501251	1	2.0	2.0	1.17	1.67	0.5	5.0	Neg	LNTMLNTVGGHQAAM	False	0.00291906928788	0.997080930712	0.985659542647	False	False	False
131	502-1374	15mer	GAG ConB	53	P501252	2	0.0	1.0	1.17	1.0	-0.17	0.0	Neg	LNTVGGHQAAMQMLK	False	4.99997500014e-06	0.999995000025	0.996086730005	False	False	False
132	502-1374	15mer	GAG ConB	54	P501253	2	0.0	0.0	1.17	0.67	-0.5	0.0	Neg	GGHQAAMQMLKETI	False	4.99997500014e-06	0.999995000025	0.996056433338	False	False	False
133	502-1374	15mer	GAG ConB	55	P501254	1	2.0	1.0	1.17	1.33	0.16	1.6	Neg	HQAAMQMLKETINEEA	False	0.00240450680764	0.997595493192	0.992140024625	False	False	False
134	502-1374	15mer	GAG ConB	56	P501255	0	1.0	1.0	1.17	0.67	-0.5	0.0	Neg	MQMLKETINEEAAEW	False	4.99997500014e-06	0.999995000025	0.996025663286	False	False	False
135	502-1374	15mer	GAG ConB	57	P501256	1	0.0	0.0	1.17	0.33	-0.84	0.0	Neg	KETINEEAAEWDRLH	False	4.99997500014e-06	0.999995000025	0.995994408666	False	False	False
136	502-1374	15mer	GAG ConB	58	P501257	1	1.0	0.0	1.17	0.67	-0.5	0.0	Neg	NEEAAEWDRLHPVHA	False	4.99997500014e-06	0.999995000025	0.995962657941	False	False	False
137	502-1374	15mer	GAG ConB	59	P501258	2	1.0	1.0	1.17	1.33	0.16	1.6	Neg	AEWDRLHPVHAGPIA	False	0.00240450680764	0.997595493192	0.992040834287	False	False	False
138	502-1374	15mer	GAG ConB	60	P501259	0	3.0	1.0	1.17	1.33	0.16	1.6	Neg	RLHPVHAGPIAPGQM	False	0.00240450680764	0.997595493192	0.991937970233	False	False	False
139	502-1374	15mer	GAG ConB	61	P501260	1	0.0	0.0	1.17	0.33	-0.84	0.0	Neg	VHAGPIAPGQMREPR	False	4.99997500014e-06	0.999995000025	0.995930399204	False	False	False
140	502-1374	15mer	GAG ConB	62	P501261	2	0.0	1.0	1.17	1.0	-0.17	0.0	Neg	PIAPGQMREPRGSDI	False	4.99997500014e-06	0.999995000025	0.995897620166	False	False	False
141	502-1374	15mer	GAG ConB	63	P501262	1	0.0	0.0	1.17	0.33	-0.84	0.0	Neg	GQMREPRGSDIAGTT	False	4.99997500014e-06	0.999995000025	0.995864308134	False	False	False
142	502-1374	15mer	GAG ConB	64	P501263	0	2.0	2.0	1.17	1.33	0.16	1.6	Neg	EPRGSDIAGTTSTL	False	0.00240450680764	0.997595493192	0.992417421332	False	False	False
143	502-1374	15mer	GAG ConB	65	P500643	2	0.0	0.0	1.17	0.67	-0.5	0.0	Neg	GSDIAGTTSTLQEQI	False	4.99997500014e-06	0.999995000025	0.995796032235	False	False	False
144	502-1374	15mer	GAG ConB	66	P501264	1	0.0	1.0	1.17	0.67	-0.5	0.0	Neg	AGTTSTLQEQIGWM	False	4.99997500014e-06	0.999995000025	0.995761040837	False	False	False
145	502-1374	15mer	GAG ConB	67	P501265	1	2.0	1.0	1.17	1.33	0.16	1.6	Neg	TSTLQEQIGWMTNNPPI	False	0.00240450680764	0.997595493192	0.991831224517	False	False	False
146	502-1374	15mer	GAG ConB	68	P501266	1	0.0	1.0	1.17	0.67	-0.5	0.0	Neg	EQIGWMTNNPPIPV	False	4.99997500014e-06	0.999995000025	0.995689278817	False	False	False
147	502-1374	15mer	GAG ConB	69	P501267	2	1.0	1.0	1.17	1.33	0.16	1.6	Neg	GWMTNNPPIPVGEIY	False	0.00240450680764	0.997595493192	0.991720373196	False	False	False
148	502-1374	15mer	GAG ConB	70	P501268	2	1.0	4.0	1.17	2.33	1.16	11.6	Neg	NNPPIPVGEIYKRWI	False	0.0059750885799	0.99402491142	0.976175068955	False	False	False
149	502-1374	15mer	GAG ConB	71	P501269	0	0.0	2.0	1.17	0.67	-0.5	0.0	Neg	IPVGEIYKRWIILGL	False	4.99997500014e-06	0.999995000025	0.995062232039	False	False	False
150	502-1374	15mer	GAG ConB	72	P501270	2	3.0	1.0	1.17	2.0	0.83	8.3	Neg	EIYKRWIILGLNKIV	False	0.00398902560844	0.996010974392	0.983534990459	False	False	False
151	502-1374	15mer	GAG ConB	73	P501271	0	0.0	2.0	1.17	0.67	-0.5	0.0	Neg	RWIILGLNKIVRMY	False	4.99997500014e-06	0.999995000025	0.995652477781	False	False	False
152	502-1374	ctrl	CTRL	NEG		1	0.0	0.0	1.17	1.17	0.0	0.0			False	0.0	0.0	0.0	False	False	False
153	502-1374	ctrl	CTRL	POS		9999	9999.0	9999.0	1.17	9999.0	9997.83	99978.3			False	0.0	0.0	0.0	False	False	False
154	502-1374	15mer	GAG ConB	100	P501296	0	0.0	2.0	0.17	0.67	0.5	5.0	Neg	ARVLAEAMSQVTNSA	False	0.00265083380839	0.997349166192	0.991106709849	False	False	False
155	502-1374	15mer	GAG ConB	101	P501297	1	0.0	1.0	0.17	0.67	0.5	5.0	Neg	AEAMSQVTNSATIMM	False	0.00265083380839	0.997349166192	0.989419559487	False	False	False
156	502-1374	15mer	GAG ConB	102	P501298	2	3.0	0.0	0.17	1.67	1.5	15.0	Neg	SQVTNSATIMMQR	False	0.0224228846969	0.977577115303	0.94349062713	False	False	False
157	502-1374	15mer	GAG ConB	74	P501272	1	1.0	0.0	0.17	0.67	0.5	5.0	Neg	ILGLNKIVRMYSPTSI	False	0.00265083380839	0.997349166192	0.989826205984	False	False	False
158	502-1374	15mer	GAG ConB	75	P501273	2	2.0	0.0	0.17	1.33	1.16	11.6	Neg	KIVRMYSPTSILDIR	False	0.0100137584013	0.989986241599	0.95692097757	False	False	False
159	502-1374	15mer	GAG ConB	76	P501274	2	0.0	0.0	0.17	0.67	0.5	5.0	Neg	MYSPTSILDIRQGPK	False	0.00265083380839	0.997349166192	0.989628233347	False	False	False
160	502-1374	15mer	GAG ConB	77	P501275	1	1.0	0.0	0.17	0.67	0.5	5.0	Neg	TSILDIRQGPKEPFR	False	0.00265083380839	0.997349166192	0.990363560285	False	False	False
161	502-1374	15mer	GAG ConB	78	P501276	0	2.0	1.0	0.17	1.0	0.83	8.3	Neg	DIRQGPKEPFRDYV	False	0.00482901946112	0.995170980539	0.98064469521	False	False	False
162	502-1374	15mer	GAG ConB	79	P501277	0	1.0	0.0	0.17	0.33	0.16	1.6	Neg	RQGPKEPFRDYVDRF	False	0.00185064527554	0.998149354724	0.994221419314	False	False	False
163	502-1374	15mer	GAG ConB	80	P501278	2	4.0	1.0	0.17	2.33	2.16	21.6	Neg	KEPFRDYVDRFYKTL	False	0.121301522856	0.878698477144	0.878698477144	False	False	False
164	502-1374	15mer	GAG ConB	81	P501279	3	1.0	0.0	0.17	1.33	1.16	11.6	Neg	RDYVDRFYKTLRA	False	0.0100137584013	0.989986241599	0.961644586717	False	False	False
165	502-1374	15mer	GAG ConB	82	P501280	2	1.0	0.0	0.17	1.0	0.83	8.3	Neg	YVDRFYKTLRAEQA	False	0.00482901946112	0.995170980539	0.978707857167	False	False	False
166	502-1374	15mer	GAG ConB	83	P501281	1	1.0	0.0	0.17	0.67	0.5	5.0	Neg	RFYKTLRAEQASQEV	False	0.00265083380839	0.997349166192	0.990193179653	False	False	False
167	502-1374	15mer	GAG ConB	84	P501282	2	1.0	0.0	0.17	1.0	0.83	8.3	Neg	TLRAEQASQEVKNWM	False	0.00482901946112	0.995170980539	0.977531919783	False	False	False
168	502-1374	15mer	GAG ConB	85	P501283	1	0.0	1.0	0.17	0.67	0.5	5.0	Neg	EQASQEVKNWMTETL	False	0.00265083380839	0.997349166192	0.99001427999	False	False	False
169	502-1374	15mer	GAG ConB	86	P501284	1	0.0	1.0	0.17	0.67	0.5	5.0	Neg	SQEVKNWMTETLLV	False	0.00265083380839	0.997349166192	0.990681087826	False	False	False
170	502-1374	15mer	GAG ConB	87	P501285	4	1.0	0.0	0.17	1.67	1.5	15.0	Neg	VKNWMTETLLVQNA	False	0.0224228846969	0.977577115303	0.932128464405	False	False	False
171	502-1374	15mer	GAG ConB	88	P501286	0	0.0	1.0	0.17	0.33	0.16	1.6	Neg	WMTETLLVQNANPDCK	False	0.00185064527554	0.998149354724	0.994176270631	False	False	False
172	502-1374	15mer	GAG ConB	89	P500665	2	0.0	0.0	0.17	0.67	0.5	5.0	Neg	LLVQNANPDCKTILK	False	0.00265083380839	0.997349166192	0.990829267345	False	False	False
173	502-1374	15mer	GAG ConB	90	P501287	0	0.0	1.0	0.17	0.33	0.16	1.6	Neg	NANPDCKTILKAL	False	0.00185064527554	0.998149354724	0.994130071979	False	False	False
174	502-1374	15mer	GAG ConB	91	P501288	0	1.0	2.0	0.17	1.0	0.83	8.3	Neg	NPDCKTILKALGPAA	False	0.00482901946112	0.995170980539	0.979736802377	False	False	False
175	502-1374	15mer	GAG ConB	92	P501289	1	0.0	0.0	0.17	0.33	0.16	1.6	Neg	KTILKALGPAATL	False	0.00185064527554	0.998149354724	0.994082786299	False	False	False
176	502-1374	15mer	GAG ConB	93	P500668	1	0.0	0.0	0.17	0.33	0.16	1.6	Neg	ILKALGPAATLEEMM	False	0.00185064527554	0.998149354724	0.994034374771	False	False	False
177	502-1374	15mer	GAG ConB	94	P501290	0	0.0	1.0	0.17	0.33	0.16	1.6	Neg	LGPAATLEEMMTA	False	0.00185064527554	0.998149354724	0.993984796699	False	False	False
178	502-1374	15mer	GAG ConB	95	P501291	0	1.0	0.0	0.17	0.33	0.16	1.6	Neg	PAATLEEMMTACQGV	False	0.00185064527554	0.998149354724	0.993934009406	False	False	False
179	502-1374	15mer	GAG ConB	96	P501292	0	1.0	0.0	0.17	0.33	0.16	1.6	Neg	LEEMMTACQGVGGPGH	False	0.00185064527554	0.998149354724	0.993881968106	False	False	False
180	502-1374	15mer	GAG ConB	97	P501293	2	2.0	1.0	0.17	1.67	1.5	15.0	Neg	TACQGVGGPGHKARV	False	0.0224228846969	0.977577115303	0.950307924764	False	False	False
181	502-1374	15mer	GAG ConB	98	P501294	1	1.0	0.0	0.17	0.67	0.5	5.0	Neg	GVGGPGHKARVLAEA	False	0.00265083380839	0.997349166192	0.990971004277	False	False	False
182	502-1374	15mer	GAG ConB	99	P501295	1	0.0	1.0	0.17	0.67	0.5	5.0	Neg	PGHKARVLAEAMSQV	False	0.00265083380839	0.997349166192	0.990526016236	False	False	False
183	502-1374	ctrl	CTRL	NEG		0	0.0	0.0	0.17	0.17	0.0	0.0			False	0.0	0.0	0.0	False	False	False
184	502-1374	ctrl	CTRL	POS		9999	9999.0	9999.0	0.17	9999.0	9998.83	99988.3			False	0.0	0.0	0.0	False	False	False
185	502-1374	15mer	GAG ConB	103	P501299	0	1.0	0.0	1.0	0.33	-0.67	0.0	Neg	VTNSATIMMQRGNFR	False	4.99997500014e-06	0.999995000025	0.995615042244	False	False	False
186	502-1374	15mer	GAG ConB	104	P501300	0	3.0	0.0	1.0	1.0	0.0	0.0	Neg	ATIMMQRGNFRNQRK	False	0.00225359553154	0.997746404468	0.993317256055	False	False	False
187	502-1374	15mer	GAG ConB	105	P501301	0	1.0	1.0	1.0	0.67	-0.33	0.0	Neg	MQRGNFRNQRKTVK	False	4.99997500014e-06	0.999995000025	0.995576955655	False	False	False
188	502-1374	15mer	GAG ConB	106	P501302	0	0.0	1.0	1.0	0.33	-0.67	0.0	Neg	GNFRNQRKTVKCF	False	4.99997500014e-06	0.999995000025	0.99553820088	False	False	False
189	502-1374	15mer	GAG ConB	107	P501303	1	1.0	1.0	1.0	1.0	0.0	0.0	Neg	FRNQRKTVKCFNCGK	False	0.00225359553154	0.997746404468	0.993438602587	False	False	False
190	502-1374	15mer	GAG ConB	108	P501304	1	0.0	2.0	1.0	1.0	0.0	0.0	Neg	RKTVKCFNCGKEGHI	False	0.00225359553154	0.997746404468	0.993253982506	False	False	False
191	502-1374	15mer	GAG ConB	109	P501305	0	0.0	2.0	1.0	0.67	-0.33	0.0	Neg	KCFNCGKEGHIAK	False	4.99997500014e-06	0.999995000025	0.995498760179	False	False	False
192	502-1374	15mer	GAG ConB	110	P501306	2	2.0	0.0	1.0	1.33	0.33	3.3	Neg	FNCGKEGHIAKNCRA	False	0.00254611196562	0.997453888034	0.991238942728	False	False	False
193	502-1374	15mer	GAG ConB	111	P501307	1	0.0	0.0	1.0	0.33	-0.67	0.0	Neg	KEGHIAKNCRAPRKK	False	4.99997500014e-06	0.999995000025	0.995458615181	False	False	False
194	502-1374	15mer	GAG ConB	112	P500685	1	1.0	1.0	1.0	1.0	0.0	0.0	Neg	IAKNCRAPRKKGCWK	False	0.00225359553154	0.997746404468	0.993121852448	False	False	False
195	502-1374	15mer	GAG ConB	113	P501308	0	0.0	2.0	1.0	0.67	-0.33	0.0	Neg	CRAPRKKGCWKCGK	False	4.99997500014e-06	0.999995000025	0.995417746849	False	False	False
196	502-1374	15mer	GAG ConB	114	P501309	0	2.0	1.0	1.0	1.0	0.0	0.0	Neg	PRKKGCWKCGKEGH	False	0.00225359553154	0.997746404468	0.993052829284	False	False	False
197	502-1374	15mer	GAG ConB	115	P501310	2	0.0	1.0	1.0	1.0	0.0	0.0	Neg	KGCWKCGKEGHQMK	False	0.00225359553154	0.997746404468	0.992981714508	False	False	False
198	502-1374	15mer	GAG ConB	116	P501311	2	0.0	1.0	1.0	1.0	0.0	0.0	Neg	WKCGKEGHQMKDCTER	False	0.00225359553154	0.997746404468	0.992908411586	False	False	False
199	502-1374	15mer	GAG ConB	117	P501312	0	1.0	0.0	1.0	0.33	-0.67	0.0	Neg	EGHQMKDCTERQANF	False	4.99997500014e-06	0.999995000025	0.995376135456	False	False	False
200	502-1374	15mer	GAG ConB	118	P501313	0	0.0	2.0	1.0	0.67	-0.33	0.0	Neg	MKDCTERQANFLGKI	False	4.99997500014e-06	0.999995000025	0.995333760552	False	False	False
201	502-1374	15mer	GAG ConB	119	P501314	1	1.0	1.0	1.0	1.0	0.0	0.0	Neg	TERQANFLGKIWPSH	False	0.00225359553154	0.997746404468	0.99275482451	False	False	False
202	502-1374	15mer	GAG ConB	120	P501315	1	1.0	2.0	1.0	1.33	0.33	3.3	Neg	ANFLGKIWPSHKGR	False	0.00254611196562	0.997453888034	0.991365778347	False	False	False
203	502-1374	15mer	GAG ConB	121	P501316	1	0.0	1.0	1.0	0.67	-0.33	0.0	Neg	LGKIWPSHKGRPGNF	False	4.99997500014e-06	0.999995000025	0.995290600927	False	False	False
204	502-1374	15mer	GAG ConB	122	P501317	0	0.0	0.0	1.0	0.0	-1.0	0.0	Neg	WPSHKGRPGNFLQSR	False	4.99997500014e-06	0.999995000025	0.99524663458	False	False	False
205	502-1374	15mer	GAG ConB	123	P501318	2	0.0	2.0	1.0	1.33	0.33	3.3	Neg	KGRPGNFLQSRPEPTA	False	0.00254611196562	0.997453888034	0.991487540541	False	False	False
206	502-1374	15mer	GAG ConB	124	P501319	0	0.0	1.0	1.0	0.33	-0.67	0.0	Neg	NFLQSRPEPTAPPEESF	False	4.99997500014e-06	0.999995000025	0.99520183868	False	False	False
207	502-1374	15mer	GAG ConB	125	P501320	0	0.0	0.0	1.0	0.0	-1.0	0.0	Neg	PEPTAPPEESFRF	False	4.99997500014e-06	0.999995000025	0.995156189524	False	False	False
208	502-1374	15mer	GAG ConB	126	P501321	1	1.0	1.0	1.0	1.0	0.0	0.0	Neg	PTAPPEESFRFGEET	False	0.00225359553154	0.997746404468	0.993188874941	False	False	False
209	502-1374	15mer	GAG ConB	127	P501322	2	1.0	0.0	1.0	1.0	0.0	0.0	Neg	PEESFRFGEETTTPSQK	False	0.00225359553154	0.997746404468	0.993378772005	False	False	False
210	502-1374	15mer	GAG ConB	128	P501323	0	0.0	0.0	1.0	0.0	-1.0	0.0	Neg	FGEETTTPSQKQEPI	False	4.99997500014e-06	0.999995000025	0.9951096625	False	False	False
211	502-1374	15mer	GAG ConB	129	P501324	0	1.0	2.0	1.0	1.0	0.0	0.0	Neg	TTTPSQKQEPIDKEL	False	0.00225359553154	0.997746404468	0.992832817947	False	False	False
212	502-1374	15mer	GAG ConB	130	P500703	0	0.0	1.0	1.0	0.33	-0.67	0.0	Neg	SQKQEPIDKELYPLA	False	4.99997500014e-06	0.999995000025	0.995830450004	False	False	False
213	502-1374	15mer	GAG ConB	131	P501325	0	1.0	0.0	1.0	0.33	-0.67	0.0	Neg	EPIDKELYPLASLR	False	4.99997500014e-06	0.999995000025	0.994964553465	False	False	False
214	502-1374	ctrl	CTRL	NEG		1	1.0	2.0	1.0	1.0	0.0	0.0			False	0.0	0.0	0.0	False	False	False
215	502-1374	ctrl	CTRL	POS		9999	9999.0	9999.0	1.0	9999.0	9998.0	99980.0			False	0.0	0.0	0.0	False	False	False
216	502-1374	ctrl	CTRL	NEG		2	1.0	0.0	1.0	1.0	0.0	0.0			False	0.0	0.0	0.0	False	False	False
217	502-1374	ctrl	CTRL	POS		9999	9999.0	9999.0	1.0	9999.0	9998.0	99980.0			False	0.0	0.0	0.0	False	False	False
218	502-1374	optimal	GAG ConB	126	P500331	0	0.0	0.0	1.0	0.0	-1.0	0.0	Neg	MTNNPPIPV	False	4.99997500014e-06	0.999995000025	0.99517591172	False	False	False
219	502-1374	optimal	GAG ConB	157	P500299	1	0.0	1.0	1.0	0.67	-0.33	0.0	Neg	TLNAWVKVV	False	4.99997500014e-06	0.999995000025	0.994774321028	False	False	False
220	502-1374	optimal	GAG ConB	175	P500346	1	0.0	1.0	1.0	0.67	-0.33	0.0	Neg	RMYSPTSIL	False	4.99997500014e-06	0.999995000025	0.994299713847	False	False	False
221	502-1374	optimal	GAG ConB	186	P500356	0	1.0	2.0	1.0	1.0	0.0	0.0	Neg	YVDRFYKTL	False	0.00537725490944	0.994622745091	0.992145140326	False	False	False
222	502-1374	optimal	GAG ConB	404	P500348	1	1.0	1.0	1.0	1.0	0.0	0.0	Neg	EPFRDYVDRF	False	0.00537725490944	0.994622745091	0.991649619373	False	False	False
223	502-1838	ctrl	CTRL	NEG		2	2.0	0.0	4.17	4.17	0.0	0.0			False	0.0	0.0	0.0	False	False	True
224	502-1838	ctrl	CTRL	POS		9999	9999.0	9999.0	4.17	9999.0	9994.83	99948.3			False	0.0	0.0	0.0	False	False	True
225	502-1838	matrix	GAG ConB	1.1		2	2.0	0.0	4.17	1.33	-2.84	0.0	Neg		False	4.99997500014e-06	0.999995000025	0.988182488479	False	False	True
226	502-1838	matrix	GAG ConB	1.2		2	2.0	3.0	4.17	2.33	-1.84	0.0	Neg		False	4.99997500014e-06	0.999995000025	0.977494978034	False	False	True
227	502-1838	matrix	GAG ConB	1.3		1	1.0	2.0	4.17	1.33	-2.84	0.0	Neg		False	4.99997500014e-06	0.999995000025	0.976369976934	False	False	True
228	502-1838	matrix	GAG ConB	1.4		0	2.0	1.0	4.17	1.0	-3.17	0.0	Neg		False	4.99997500014e-06	0.999995000025	0.975126554666	False	False	True
229	502-1838	matrix	GAG ConB	1.5		2	1.0	1.0	4.17	1.33	-2.84	0.0	Neg		False	4.99997500014e-06	0.999995000025	0.973744974368	False	False	True
230	502-1838	matrix	GAG ConB	1.6		1	0.0	0.0	4.17	0.33	-3.84	0.0	Neg		False	4.99997500014e-06	0.999995000025	0.972200855212	False	False	True
231	502-1838	matrix	GAG ConB	1.7		0	2.0	1.0	4.17	1.0	-3.17	0.0	Neg		False	4.99997500014e-06	0.999995000025	0.970463721161	False	False	True
232	502-1838	matrix	GAG ConB	1A		0	0.0	1.0	4.17	0.33	-3.84	0.0	Neg		False	4.99997500014e-06	0.999995000025	0.968494969237	False	False	True
233	502-1838	matrix	GAG ConB	1B		1	1.0	0.0	4.17	0.67	-3.5	0.0	Neg		False	4.99997500014e-06	0.999995000025	0.966244967038	False	False	True
234	502-1838	matrix	GAG ConB	1C		1	2.0	1.0	4.17	1.33	-2.84	0.0	Neg		False	4.99997500014e-06	0.999995000025	0.963648810654	False	False	True
235	502-1838	matrix	GAG ConB	1D		2	8.0	1.0	4.17	3.67	-0.5	0.0	Neg		False	4.99997500014e-06	0.999995000025	0.940932442297	False	False	True
236	502-1838	matrix	GAG ConB	1E		1	1.0	1.0	4.17	1.0	-3.17	0.0	Neg		False	4.99997500014e-06	0.999995000025	0.96061996154	False	False	True
237	502-1838	matrix	GAG ConB	1F		3	2.0	1.0	4.17	2.0	-2.17	0.0	Neg		False	4.99997500014e-06	0.999995000025	0.957040412587	False	False	True
238	502-1838	matrix	GAG ConB	1G		0	3.0	1.0	4.17	1.33	-2.84	0.0	Neg		False	4.99997500014e-06	0.999995000025	0.952744953843	False	False	True
239	502-1838	optimal	GAG ConB	111	P500260	2	1.0	0.0	4.17	1.0	-3.17	0.0	Neg	GGKKKYKL	False	4.99997500014e-06	0.999995000025	0.911603458191	False	False	True
240	502-1838	optimal	GAG ConB	115	P500268	2	2.0	2.0	4.17	2.0	-2.17	0.0	Neg	GSEELRSLY	False	4.99997500014e-06	0.999995000025	0.801114030898	False	False	True
241	502-1838	optimal	GAG ConB	131	P500377	1	2.0	0.0	4.17	1.0	-3.17	0.0	Neg	NPDCKTIL	False	4.99997500014e-06	0.999995000025	0.823211916356	False	False	True
242	502-1838	optimal	GAG ConB	161	P500334	14	6.0	6.0	4.17	8.67	4.5	45.0	Neg	EIYKRWII	False	0.584012761666	0.415987238334	0.218503030496	False	False	True
243	502-1838	optimal	GAG ConB	177	P500310	1	1.0	2.0	4.17	1.33	-2.84	0.0	Neg	LSEGATPQDL	False	4.99997500014e-06	0.999995000025	0.840890224723	False	False	True
244	502-1838	optimal	GAG ConB	29	P500272	6	5.0	3.0	4.17	4.67	0.5	5.0	Neg	RSLYNTVATLY	False	0.014438117004	0.985561882996	0.474189314662	False	False	True
245	502-1838	optimal	GAG ConB	43	P500270	2	3.0	2.0	4.17	2.33	-1.84	0.0	Neg	ELRSLYNTV	False	4.99997500014e-06	0.999995000025	0.77270246388	False	False	True
246	502-1838	optimal	GAG ConB	44	P500378	1	0.0	1.0	4.17	0.67	-3.5	0.0	Neg	DCKTILKAL	False	4.99997500014e-06	0.999995000025	0.867407687273	False	False	True
247	502-1838	optimal	GAG ConB	80	P500353	2	0.0	0.0	4.17	0.67	-3.5	0.0	Neg	RDYVDRFYKTL	False	4.99997500014e-06	0.999995000025	0.855354295205	False	False	True
248	502-1838	optimal	GAG ConB	81	P500369	0	1.0	1.0	4.17	0.67	-3.5	0.0	Neg	AEQASQDVKNW	False	4.99997500014e-06	0.999995000025	0.886348731952	False	False	True
249	502-1838	pool	GAG ConB	1		6	10.0	8.0	4.17	8.0	3.83	38.3	Neg		False	0.885913113465	0.114086886535	0.114086886535	False	False	True
250	502-1838	sub-pool	GAG ConB	1		3	3.0	1.0	4.17	2.33	-1.84	0.0	Neg		False	4.99997500014e-06	0.999995000025	0.947387386605	False	False	True
251	502-1838	sub-pool	GAG ConB	2		7	4.0	4.0	4.17	5.0	0.83	8.3	Neg		False	0.157827840234	0.842172159766	0.842172159766	False	False	True
252	502-1838	sub-pool	GAG ConB	3		3	1.0	0.0	4.17	1.33	-2.84	0.0	Neg		False	4.99997500014e-06	0.999995000025	0.921083579896	False	False	True
253	502-1838	15mer	GAG ConB	132	P501326	2	1.0	0.0	1.83	1.0	-0.83	0.0	Neg	DKELYPLASLRSLF	False	4.99997500014e-06	0.999995000025	0.996278691883	False	False	True
254	502-1838	15mer	GAG ConB	133	P501327	0	1.0	4.0	1.83	1.67	-0.16	0.0	Neg	LYPLASLRSLFGND	False	4.99997500014e-06	0.999995000025	0.994066603703	False	False	True
255	502-1838	15mer	GAG ConB	134	P501328	2	2.0	1.0	1.83	1.67	-0.16	0.0	Neg	LASLRSLFGNDPSSQ	False	4.99997500014e-06	0.999995000025	0.993995177242	False	False	True
256	502-1838	ctrl	CTRL	NEG		0	4.0	4.0	1.83	1.83	0.0	0.0			False	0.0	0.0	0.0	False	False	True
257	502-1838	ctrl	CTRL	POS		9999	9999.0	9999.0	1.83	9999.0	9997.17	99971.7			False	0.0	0.0	0.0	False	False	True
258	502-1838	matrix	GAG ConB	2.1		2	2.0	3.0	1.83	2.33	0.5	5.0	Neg		False	0.0220085669554	0.977991433045	0.891156677288	False	False	True
259	502-1838	matrix	GAG ConB	2.2		1	2.0	1.0	1.83	1.33	-0.5	0.0	Neg		False	4.99997500014e-06	0.999995000025	0.947494948712	False	False	True
260	502-1838	matrix	GAG ConB	2.3		0	2.0	1.0	1.83	1.0	-0.83	0.0	Neg		False	4.99997500014e-06	0.999995000025	0.978517706306	False	False	True
261	502-1838	matrix	GAG ConB	2.4		2	6.0	2.0	1.83	3.33	1.5	15.0	Neg		False	0.0575353505204	0.94246464948	0.807524728542	False	False	True
262	502-1838	matrix	GAG ConB	2.5		1	1.0	3.0	1.83	1.67	-0.16	0.0	Neg		False	4.99997500014e-06	0.999995000025	0.980307480782	False	False	True
263	502-1838	matrix	GAG ConB	2.6		3	1.0	1.0	1.83	1.67	-0.16	0.0	Neg		False	4.99997500014e-06	0.999995000025	0.979451501685	False	False	True
264	502-1838	matrix	GAG ConB	2.7		3	0.0	1.0	1.83	1.33	-0.5	0.0	Neg		False	4.99997500014e-06	0.999995000025	0.987879603568	False	False	True
265	502-1838	matrix	GAG ConB	2A		6	6.0	2.0	1.83	4.67	2.84	28.4	Neg		False	0.327415192395	0.672584807605	0.672584807605	False	False	True
266	502-1838	matrix	GAG ConB	2B		3	3.0	0.0	1.83	2.0	0.17	1.7	Neg		False	0.0185785854122	0.981421414588	0.909209624748	False	False	True
267	502-1838	matrix	GAG ConB	2C		1	1.0	0.0	1.83	0.67	-1.16	0.0	Neg		False	4.99997500014e-06	0.999995000025	0.987560777346	False	False	True
268	502-1838	matrix	GAG ConB	2D		1	2.0	1.0	1.83	1.33	-0.5	0.0	Neg		False	4.99997500014e-06	0.999995000025	0.987224717273	False	False	True
269	502-1838	matrix	GAG ConB	2E		3	2.0	1.0	1.83	2.0	0.17	1.7	Neg		False	0.0185785854122	0.981421414588	0.921244923055	False	False	True
270	502-1838	matrix	GAG ConB	2F		0	2.0	1.0	1.83	1.0	-0.83	0.0	Neg		False	4.99997500014e-06	0.999995000025	0.986869987197	False	False	True
271	502-1838	matrix	GAG ConB	2G		0	1.0	2.0	1.83	1.0	-0.83	0.0	Neg		False	4.99997500014e-06	0.999995000025	0.98649498683	False	False	True
272	502-1838	matrix	GAG ConB	3.1		2	2.0	1.0	1.83	1.67	-0.16	0.0	Neg		False	4.99997500014e-06	0.999995000025	0.986097927619	False	False	True
273	502-1838	matrix	GAG ConB	3.2		1	3.0	0.0	1.83	1.33	-0.5	0.0	Neg		False	4.99997500014e-06	0.999995000025	0.985229360593	False	False	True
274	502-1838	matrix	GAG ConB	3.3		2	1.0	0.0	1.83	1.0	-0.83	0.0	Neg		False	4.99997500014e-06	0.999995000025	0.981094981552	False	False	True
275	502-1838	matrix	GAG ConB	3.4		0	2.0	2.0	1.83	1.33	-0.5	0.0	Neg		False	4.99997500014e-06	0.999995000025	0.984753049644	False	False	True
276	502-1838	matrix	GAG ConB	3.5		1	0.0	1.0	1.83	0.67	-1.16	0.0	Neg		False	4.99997500014e-06	0.999995000025	0.984244984631	False	False	True
277	502-1838	matrix	GAG ConB	3.6		2	0.0	1.0	1.83	1.0	-0.83	0.0	Neg		False	4.99997500014e-06	0.999995000025	0.983701880652	False	False	True
278	502-1838	matrix	GAG ConB	3A		3	2.0	3.0	1.83	2.67	0.84	8.4	Neg		False	0.0284141809751	0.971585819025	0.862211758703	False	False	True
279	502-1838	matrix	GAG ConB	3B		2	0.0	0.0	1.83	0.67	-1.16	0.0	Neg		False	4.99997500014e-06	0.999995000025	0.983119983531	False	False	True
280	502-1838	matrix	GAG ConB	3C		1	0.0	2.0	1.83	1.0	-0.83	0.0	Neg		False	4.99997500014e-06	0.999995000025	0.982494982921	False	False	True
281	502-1838	matrix	GAG ConB	3D		2	0.0	0.0	1.83	0.67	-1.16	0.0	Neg		False	4.99997500014e-06	0.999995000025	0.98182190534	False	False	True
282	502-1838	matrix	GAG ConB	3E		2	0.0	0.0	1.83	0.67	-1.16	0.0	Neg		False	4.99997500014e-06	0.999995000025	0.985676804212	False	False	True
283	502-1838	matrix	GAG ConB	3F		1	0.0	3.0	1.83	1.33	-0.5	0.0	Neg		False	4.99997500014e-06	0.999995000025	0.932494934051	False	False	True
284	502-1838	15mer	GAG ConB	1	P501201	1	1.0	0.0	0.67	0.67	0.0	0.0	Neg	MGARASVLSGGELDR	False	0.00212533117986	0.99787466882	0.992246708057	False	False	True
285	502-1838	15mer	GAG ConB	10	P501210	0	1.0	2.0	0.67	1.0	0.33	3.3	Neg	VWASRELERFAVNPGL	False	0.00241023231056	0.997589767689	0.990573275617	False	False	True
286	502-1838	15mer	GAG ConB	11	P501211	1	3.0	1.0	0.67	1.67	1.0	10.0	Neg	ELERFAVNPGLLETS	False	0.00525819083225	0.994741809168	0.98065902706	False	False	True
287	502-1838	15mer	GAG ConB	12	P501212	1	0.0	0.0	0.67	0.33	-0.34	0.0	Neg	FAVNPGLLETSEGCR	False	4.99997500014e-06	0.999995000025	0.993847033469	False	False	True
288	502-1838	15mer	GAG ConB	13	P501213	1	2.0	1.0	0.67	1.33	0.66	6.6	Neg	PGLLETSEGCRQIL	False	0.00333072375823	0.996669276242	0.987251534848	False	False	True
289	502-1838	15mer	GAG ConB	14	P501214	0	1.0	2.0	0.67	1.0	0.33	3.3	Neg	LETSEGCRQILGQL	False	0.00241023231056	0.997589767689	0.990417353571	False	False	True
290	502-1838	15mer	GAG ConB	15	P501215	0	1.0	0.0	0.67	0.33	-0.34	0.0	Neg	SEGCRQILGQLQPSL	False	4.99997500014e-06	0.999995000025	0.993770183887	False	False	True
291	502-1838	15mer	GAG ConB	2	P501202	2	1.0	2.0	0.67	1.67	1.0	10.0	Neg	ASVLSGGELDRWEKI	False	0.00525819083225	0.994741809168	0.976635375029	False	False	True
292	502-1838	15mer	GAG ConB	3	P501203	0	2.0	0.0	0.67	0.67	0.0	0.0	Neg	SGGELDRWEKIRLR	False	0.00212533117986	0.99787466882	0.992338969709	False	False	True
293	502-1838	15mer	GAG ConB	4	P501204	3	1.0	1.0	0.67	1.67	1.0	10.0	Neg	ELDRWEKIRLRPGGK	False	0.00525819083225	0.994741809168	0.977842470638	False	False	True
294	502-1838	15mer	GAG ConB	5	P501205	0	2.0	0.0	0.67	0.67	0.0	0.0	Neg	WEKIRLRPGGKKKYK	False	0.00212533117986	0.99787466882	0.992428255178	False	False	True
295	502-1838	15mer	GAG ConB	6	P501206	0	2.0	0.0	0.67	0.67	0.0	0.0	Neg	RLRPGGKKKYKLKHI	False	0.00212533117986	0.99787466882	0.992514706189	False	False	True
296	502-1838	15mer	GAG ConB	7	P501207	1	0.0	1.0	0.67	0.67	0.0	0.0	Neg	GGKKKYKLKHIVWA	False	0.00212533117986	0.99787466882	0.992598455605	False	False	True
297	502-1838	15mer	GAG ConB	8	P501208	0	2.0	0.0	0.67	0.67	0.0	0.0	Neg	KKYKLKHIVWASREL	False	0.00212533117986	0.99787466882	0.992834703958	False	False	True
298	502-1838	15mer	GAG ConB	9	P501209	1	0.0	1.0	0.67	0.67	0.0	0.0	Neg	LKHIVWASRELERFA	False	0.00212533117986	0.99787466882	0.992679628116	False	False	True
299	502-1838	ctrl	CTRL	NEG		0	1.0	1.0	0.67	0.67	0.0	0.0			False	0.0	0.0	0.0	False	False	True
300	502-1838	ctrl	CTRL	POS		9999	9999.0	9999.0	0.67	9999.0	9998.33	99983.3			False	0.0	0.0	0.0	False	False	True
301	502-1838	mini-pool	GAG ConB	1		3	0.0	1.0	0.67	1.33	0.66	6.6	Neg		False	0.0282639924141	0.971736007586	0.949560798285	False	False	True
302	502-1838	mini-pool	GAG ConB	10		0	0.0	0.0	0.67	0.0	-0.67	0.0	Neg		False	4.99997500014e-06	0.999995000025	0.973274564694	False	False	True
303	502-1838	mini-pool	GAG ConB	11		1	0.0	0.0	0.67	0.33	-0.34	0.0	Neg		False	4.99997500014e-06	0.999995000025	0.971219146592	False	False	True
304	502-1838	mini-pool	GAG ConB	12		0	1.0	0.0	0.67	0.33	-0.34	0.0	Neg		False	4.99997500014e-06	0.999995000025	0.968821158806	False	False	True
305	502-1838	mini-pool	GAG ConB	13		0	0.0	0.0	0.67	0.0	-0.67	0.0	Neg		False	4.99997500014e-06	0.999995000025	0.965987173241	False	False	True
306	502-1838	mini-pool	GAG ConB	14		0	1.0	0.0	0.67	0.33	-0.34	0.0	Neg		False	4.99997500014e-06	0.999995000025	0.962586390562	False	False	True
307	502-1838	mini-pool	GAG ConB	2		3	1.0	2.0	0.67	2.0	1.33	13.3	Neg		False	0.0717922276368	0.928207772363	0.901580912104	False	False	True
308	502-1838	mini-pool	GAG ConB	3		2	1.0	1.0	0.67	1.33	0.66	6.6	Neg		False	0.0282639924141	0.971736007586	0.945864930068	False	False	True
309	502-1838	mini-pool	GAG ConB	4		1	0.0	0.0	0.67	0.33	-0.34	0.0	Neg		False	4.99997500014e-06	0.999995000025	0.9584298784	False	False	True
310	502-1838	mini-pool	GAG ConB	5		1	0.0	3.0	0.67	1.33	0.66	6.6	Neg		False	0.0282639924141	0.971736007586	0.940690714564	False	False	True
311	502-1838	mini-pool	GAG ConB	6		1	2.0	0.0	0.67	1.0	0.33	3.3	Neg		False	0.021051682423	0.978948317577	0.953234238196	False	False	True
312	502-1838	mini-pool	GAG ConB	7		2	3.0	2.0	0.67	2.33	1.66	16.6	Neg		False	0.125045948156	0.874954051844	0.874954051844	False	False	True
313	502-1838	mini-pool	GAG ConB	8		0	0.0	4.0	0.67	1.33	0.66	6.6	Neg		False	0.0282639924141	0.971736007586	0.932929391309	False	False	True
314	502-1838	mini-pool	GAG ConB	9		1	2.0	2.0	0.67	1.67	1.0	10.0	Neg		False	0.0431802665572	0.956819733443	0.91999385255	False	False	True
315	502-1838	15mer	GAG ConB	16	P501216	3	0.0	1.0	0.33	1.33	1.0	10.0	Neg	RQILGQLQPSLQTGS	False	0.00602581916729	0.993974180833	0.971832213544	False	False	True
316	502-1838	15mer	GAG ConB	17	P501217	0	1.0	1.0	0.33	0.67	0.34	3.4	Neg	GQLQPSLQTGSEELR	False	0.00223604132042	0.99776395868	0.991737088172	False	False	True
317	502-1838	15mer	GAG ConB	18	P501218	4	2.0	2.0	0.33	2.67	2.34	23.4	Neg	PSLQTGSEELRSLY	False	0.119779146589	0.880220853411	0.880220853411	False	False	True
318	502-1838	15mer	GAG ConB	19	P501219	1	2.0	0.0	0.33	1.0	0.67	6.7	Neg	LQTGSEELRSLYNTV	False	0.00338853164569	0.996611468354	0.982783412628	False	False	True
319	502-1838	15mer	GAG ConB	20	P501220	1	0.0	2.0	0.33	1.0	0.67	6.7	Neg	SEELRSLYNTVATLY	False	0.00338853164569	0.996611468354	0.983411960615	False	False	True
320	502-1838	15mer	GAG ConB	21	P501221	1	1.0	0.0	0.33	0.67	0.34	3.4	Neg	RSLYNTVATLYCVH	False	0.00223604132042	0.99776395868	0.991509659096	False	False	True
321	502-1838	15mer	GAG ConB	22	P501222	1	1.0	0.0	0.33	0.67	0.34	3.4	Neg	YNTVATLYCVHQRI	False	0.00223604132042	0.99776395868	0.991389384104	False	False	True
322	502-1838	15mer	GAG ConB	23	P501223	0	1.0	0.0	0.33	0.33	0.0	0.0	Neg	VATLYCVHQRIEVK	False	0.00195782591451	0.998042174085	0.99325353683	False	False	True
323	502-1838	15mer	GAG ConB	24	P501224	2	1.0	0.0	0.33	1.0	0.67	6.7	Neg	LYCVHQRIEVKDTK	False	0.00338853164569	0.996611468354	0.984995901544	False	False	True
324	502-1838	15mer	GAG ConB	25	P501225	0	1.0	0.0	0.33	0.33	0.0	0.0	Neg	VHQRIEVKDTKEAL	False	0.00195782591451	0.998042174085	0.99318702798	False	False	True
325	502-1838	15mer	GAG ConB	26	P501226	0	0.0	2.0	0.33	0.67	0.34	3.4	Neg	RIEVKDTKEALEKI	False	0.00223604132042	0.99776395868	0.99184471086	False	False	True
326	502-1838	15mer	GAG ConB	27	P501227	0	0.0	0.0	0.33	0.0	-0.33	0.0	Neg	VKDTKEALEKIEEEQNK	False	4.99997500014e-06	0.999995000025	0.993527658583	False	False	True
327	502-1838	15mer	GAG ConB	28	P501228	1	3.0	2.0	0.33	2.0	1.67	16.7	Neg	ALEKIEEEQNKSKKK	False	0.0250008812213	0.974999118779	0.949352893343	False	False	True
328	502-1838	15mer	GAG ConB	29	P501229	0	0.0	0.0	0.33	0.0	-0.33	0.0	Neg	IEEEQNKSKKKAQQA	False	4.99997500014e-06	0.999995000025	0.993922008671	False	False	True
329	502-1838	15mer	GAG ConB	30	P501230	1	4.0	0.0	0.33	1.67	1.34	13.4	Neg	EQNKSKKKAQQAAA	False	0.011869451206	0.988130548794	0.955815835918	False	False	True
330	502-1838	15mer	GAG ConB	31	P501231	2	0.0	1.0	0.33	1.0	0.67	6.7	Neg	KSKKKAQQAAADTGN	False	0.00338853164569	0.996611468354	0.984511919593	False	False	True
331	502-1838	15mer	GAG ConB	32	P501232	0	1.0	1.0	0.33	0.67	0.34	3.4	Neg	KAQQAAADTGNSSQV	False	0.00223604132042	0.99776395868	0.991625479459	False	False	True
332	502-1838	15mer	GAG ConB	33	P501233	0	1.0	0.0	0.33	0.33	0.0	0.0	Neg	AAADTGNSSQVSQNY	False	0.00195782591451	0.998042174085	0.993318248145	False	False	True
333	502-1838	15mer	GAG ConB	34	P501234	1	0.0	2.0	0.33	1.0	0.67	6.7	Neg	TGNSSQVSQNYPIV	False	0.00338853164569	0.996611468354	0.985442654114	False	False	True
334	502-1838	15mer	GAG ConB	35	P501235	0	0.0	0.0	0.33	0.0	-0.33	0.0	Neg	SSQVSQNYPIVQNL	False	4.99997500014e-06	0.999995000025	0.993610573217	False	False	True
335	502-1838	15mer	GAG ConB	36	P501236	1	0.0	5.0	0.33	2.0	1.67	16.7	Neg	VSQNYPIVQNLQGQM	False	0.0250008812213	0.974999118779	0.942941336985	False	False	True
336	502-1838	15mer	GAG ConB	37	P501237	1	3.0	0.0	0.33	1.33	1.0	10.0	Neg	YPIVQNLQGQMVHQA	False	0.00602581916729	0.993974180833	0.973677377485	False	False	True
337	502-1838	15mer	GAG ConB	38	P501238	3	0.0	0.0	0.33	1.0	0.67	6.7	Neg	VQNLQGQMVHQAI	False	0.00338853164569	0.996611468354	0.983985852256	False	False	True
338	502-1838	15mer	GAG ConB	39	P501239	0	0.0	0.0	0.33	0.0	-0.33	0.0	Neg	NLQGQMVHQAISPR	False	4.99997500014e-06	0.999995000025	0.993691388746	False	False	True
339	502-1838	15mer	GAG ConB	40	P501240	3	1.0	0.0	0.33	1.33	1.0	10.0	Neg	GQMVHQAISPRTLNA	False	0.00602581916729	0.993974180833	0.969618016815	False	False	True
340	502-1838	15mer	GAG ConB	41	P501241	1	2.0	2.0	0.33	1.67	1.34	13.4	Neg	HQAISPRTLNAWVKV	False	0.011869451206	0.988130548794	0.960432223472	False	False	True
341	502-1838	15mer	GAG ConB	42	P501242	0	0.0	1.0	0.33	0.33	0.0	0.0	Neg	SPRTLNAWVKVVEEK	False	0.00195782591451	0.998042174085	0.993381233824	False	False	True
342	502-1838	15mer	GAG ConB	43	P501243	1	0.0	0.0	0.33	0.33	0.0	0.0	Neg	LNAWVKVVEEKAF	False	0.00195782591451	0.998042174085	0.993442561985	False	False	True
343	502-1838	15mer	GAG ConB	44	P501244	2	0.0	1.0	0.33	1.0	0.67	6.7	Neg	AWVKVVEEKAFSPEV	False	0.00338853164569	0.996611468354	0.9858563139	False	False	True
344	502-1838	ctrl	CTRL	NEG		0	0.0	0.0	0.33	0.33	0.0	0.0			False	0.0	0.0	0.0	False	False	True
345	502-1838	ctrl	CTRL	POS		9999	9999.0	9999.0	0.33	9999.0	9998.67	99986.7			False	0.0	0.0	0.0	False	False	True
346	502-1838	15mer	GAG ConB	45	P501245	4	2.0	1.0	1.17	2.33	1.16	11.6	Neg	VVEEKAFSPEVIPMF	False	0.0059750885799	0.99402491142	0.975242572403	False	False	True
347	502-1838	15mer	GAG ConB	46	P501246	1	3.0	0.0	1.17	1.33	0.16	1.6	Neg	KAFSPEVIPMFSAL	False	0.00240450680764	0.997595493192	0.990722684502	False	False	True
348	502-1838	15mer	GAG ConB	47	P500626	1	2.0	2.0	1.17	1.67	0.5	5.0	Neg	SPEVIPMFSALSEGA	False	0.00291906928788	0.997080930712	0.988118834483	False	False	True
349	502-1838	15mer	GAG ConB	48	P501247	0	4.0	1.0	1.17	1.67	0.5	5.0	Neg	IPMFSALSEGATPQDL	False	0.00291906928788	0.997080930712	0.987847255809	False	False	True
350	502-1838	15mer	GAG ConB	49	P501248	1	1.0	1.0	1.17	1.0	-0.17	0.0	Neg	ALSEGATPQDLNTML	False	4.99997500014e-06	0.999995000025	0.994271031163	False	False	True
351	502-1838	15mer	GAG ConB	50	P501249	0	0.0	2.0	1.17	0.67	-0.5	0.0	Neg	GATPQDLNTMLNTV	False	4.99997500014e-06	0.999995000025	0.994336076263	False	False	True
352	502-1838	15mer	GAG ConB	51	P501250	0	0.0	3.0	1.17	1.0	-0.17	0.0	Neg	PQDLNTMLNTVGGH	False	4.99997500014e-06	0.999995000025	0.995626707998	False	False	True
353	502-1838	15mer	GAG ConB	52	P501251	0	0.0	1.0	1.17	0.33	-0.84	0.0	Neg	LNTMLNTVGGHQAAM	False	4.99997500014e-06	0.999995000025	0.995664693146	False	False	True
354	502-1838	15mer	GAG ConB	53	P501252	0	3.0	0.0	1.17	1.0	-0.17	0.0	Neg	LNTVGGHQAAMQMLK	False	4.99997500014e-06	0.999995000025	0.995702023378	False	False	True
355	502-1838	15mer	GAG ConB	54	P501253	0	1.0	0.0	1.17	0.33	-0.84	0.0	Neg	GGHQAAMQMLKETI	False	4.99997500014e-06	0.999995000025	0.995738715486	False	False	True
356	502-1838	15mer	GAG ConB	55	P501254	2	1.0	1.0	1.17	1.33	0.16	1.6	Neg	HQAAMQMLKETINEEA	False	0.00240450680764	0.997595493192	0.990865868016	False	False	True
357	502-1838	15mer	GAG ConB	56	P501255	0	1.0	1.0	1.17	0.67	-0.5	0.0	Neg	MQMLKETINEEAAEW	False	4.99997500014e-06	0.999995000025	0.995774785694	False	False	True
358	502-1838	15mer	GAG ConB	57	P501256	2	2.0	1.0	1.17	1.67	0.5	5.0	Neg	KETINEEAAEWDRLH	False	0.00291906928788	0.997080930712	0.987558703468	False	False	True
359	502-1838	15mer	GAG ConB	58	P501257	0	0.0	2.0	1.17	0.67	-0.5	0.0	Neg	NEEAAEWDRLHPVHA	False	4.99997500014e-06	0.999995000025	0.99581024968	False	False	True
360	502-1838	15mer	GAG ConB	59	P501258	0	0.0	0.0	1.17	0.0	-1.17	0.0	Neg	AEWDRLHPVHAGPIA	False	4.99997500014e-06	0.999995000025	0.9958451226	False	False	True
361	502-1838	15mer	GAG ConB	60	P501259	1	1.0	1.0	1.17	1.0	-0.17	0.0	Neg	RLHPVHAGPIAPGQM	False	4.99997500014e-06	0.999995000025	0.995879419107	False	False	True
362	502-1838	15mer	GAG ConB	61	P501260	1	0.0	0.0	1.17	0.33	-0.84	0.0	Neg	VHAGPIAPGQMREPR	False	4.99997500014e-06	0.999995000025	0.995913153377	False	False	True
363	502-1838	15mer	GAG ConB	62	P501261	0	0.0	2.0	1.17	0.67	-0.5	0.0	Neg	PIAPGQMREPRGSDI	False	4.99997500014e-06	0.999995000025	0.995588050547	False	False	True
364	502-1838	15mer	GAG ConB	63	P501262	2	0.0	0.0	1.17	0.67	-0.5	0.0	Neg	GQMREPRGSDIAGTT	False	4.99997500014e-06	0.999995000025	0.995946339122	False	False	True
365	502-1838	15mer	GAG ConB	64	P501263	2	0.0	1.0	1.17	1.0	-0.17	0.0	Neg	EPRGSDIAGTTSTL	False	4.99997500014e-06	0.999995000025	0.994204473385	False	False	True
366	502-1838	15mer	GAG ConB	65	P500643	1	0.0	0.0	1.17	0.33	-0.84	0.0	Neg	GSDIAGTTSTLQEQI	False	4.99997500014e-06	0.999995000025	0.99604273581	False	False	True
367	502-1838	15mer	GAG ConB	66	P501264	0	0.0	0.0	1.17	0.0	-1.17	0.0	Neg	AGTTSTLQEQIGWM	False	4.99997500014e-06	0.999995000025	0.996073856001	False	False	True
368	502-1838	15mer	GAG ConB	67	P501265	2	0.0	0.0	1.17	0.67	-0.5	0.0	Neg	TSTLQEQIGWMTNNPPI	False	4.99997500014e-06	0.999995000025	0.996104489939	False	False	True
369	502-1838	15mer	GAG ConB	68	P501266	0	1.0	1.0	1.17	0.67	-0.5	0.0	Neg	EQIGWMTNNPPIPV	False	4.99997500014e-06	0.999995000025	0.996134648932	False	False	True
370	502-1838	15mer	GAG ConB	69	P501267	0	1.0	0.0	1.17	0.33	-0.84	0.0	Neg	GWMTNNPPIPVGEIY	False	4.99997500014e-06	0.999995000025	0.99616434394	False	False	True
371	502-1838	15mer	GAG ConB	70	P501268	1	0.0	0.0	1.17	0.33	-0.84	0.0	Neg	NNPPIPVGEIYKRWI	False	4.99997500014e-06	0.999995000025	0.99619358559	False	False	True
372	502-1838	15mer	GAG ConB	71	P501269	4	5.0	1.0	1.17	3.33	2.16	21.6	Neg	IPVGEIYKRWIILGL	False	0.0293608524549	0.970639147545	0.93225540972	False	False	True
373	502-1838	15mer	GAG ConB	72	P501270	2	6.0	3.0	1.17	3.67	2.5	25.0	Neg	EIYKRWIILGLNKIV	False	0.0540937717962	0.945906228204	0.913063540807	False	False	True
374	502-1838	15mer	GAG ConB	73	P501271	0	0.0	0.0	1.17	0.0	-1.17	0.0	Neg	RWIILGLNKIVRMY	False	4.99997500014e-06	0.999995000025	0.996222384184	False	False	True
375	502-1838	ctrl	CTRL	NEG		1	1.0	2.0	1.17	1.17	0.0	0.0			False	0.0	0.0	0.0	False	False	True
376	502-1838	ctrl	CTRL	POS		9999	9999.0	9999.0	1.17	9999.0	9997.83	99978.3			False	0.0	0.0	0.0	False	False	True
377	502-1838	15mer	GAG ConB	100	P501296	0	3.0	0.0	0.67	1.0	0.33	3.3	Neg	ARVLAEAMSQVTNSA	False	0.00241023231056	0.997589767689	0.989520801806	False	False	True
378	502-1838	15mer	GAG ConB	101	P501297	1	3.0	1.0	0.67	1.67	1.0	10.0	Neg	AEAMSQVTNSATIMM	False	0.00525819083225	0.994741809168	0.978898679296	False	False	True
379	502-1838	15mer	GAG ConB	102	P501298	2	1.0	0.0	0.67	1.0	0.33	3.3	Neg	SQVTNSATIMMQR	False	0.00241023231056	0.997589767689	0.989905038277	False	False	True
380	502-1838	15mer	GAG ConB	74	P501272	1	1.0	1.0	0.67	1.0	0.33	3.3	Neg	ILGLNKIVRMYSPTSI	False	0.00241023231056	0.997589767689	0.989717605852	False	False	True
381	502-1838	15mer	GAG ConB	75	P501273	0	2.0	0.0	0.67	0.67	0.0	0.0	Neg	KIVRMYSPTSILDIR	False	0.00212533117986	0.99787466882	0.992052640445	False	False	True
382	502-1838	15mer	GAG ConB	76	P501274	0	0.0	2.0	0.67	0.67	0.0	0.0	Neg	MYSPTSILDIRQGPK	False	0.00212533117986	0.99787466882	0.993050702452	False	False	True
383	502-1838	15mer	GAG ConB	77	P501275	1	0.0	1.0	0.67	0.67	0.0	0.0	Neg	TSILDIRQGPKEPFR	False	0.00212533117986	0.99787466882	0.99311864564	False	False	True
384	502-1838	15mer	GAG ConB	78	P501276	1	0.0	1.0	0.67	0.67	0.0	0.0	Neg	DIRQGPKEPFRDYV	False	0.00212533117986	0.99787466882	0.992980789896	False	False	True
385	502-1838	15mer	GAG ConB	79	P501277	0	1.0	2.0	0.67	1.0	0.33	3.3	Neg	RQGPKEPFRDYVDRF	False	0.00241023231056	0.997589767689	0.989313905245	False	False	True
386	502-1838	15mer	GAG ConB	80	P501278	1	2.0	0.0	0.67	1.0	0.33	3.3	Neg	KEPFRDYVDRFYKTL	False	0.00241023231056	0.997589767689	0.989096119391	False	False	True
387	502-1838	15mer	GAG ConB	81	P501279	1	3.0	1.0	0.67	1.67	1.0	10.0	Neg	RDYVDRFYKTLRA	False	0.00525819083225	0.994741809168	0.979830628112	False	False	True
388	502-1838	15mer	GAG ConB	82	P501280	2	2.0	0.0	0.67	1.33	0.66	6.6	Neg	YVDRFYKTLRAEQA	False	0.00333072375823	0.996669276242	0.986602035441	False	False	True
389	502-1838	15mer	GAG ConB	83	P501281	1	0.0	0.0	0.67	0.33	-0.34	0.0	Neg	RFYKTLRAEQASQEV	False	4.99997500014e-06	0.999995000025	0.996250749717	False	False	True
390	502-1838	15mer	GAG ConB	84	P501282	1	2.0	1.0	0.67	1.33	0.66	6.6	Neg	TLRAEQASQEVKNWM	False	0.00333072375823	0.996669276242	0.986937610134	False	False	True
391	502-1838	15mer	GAG ConB	85	P501283	0	0.0	0.0	0.67	0.0	-0.67	0.0	Neg	EQASQEVKNWMTETL	False	4.99997500014e-06	0.999995000025	0.995978989613	False	False	True
392	502-1838	15mer	GAG ConB	86	P501284	1	0.0	1.0	0.67	0.67	0.0	0.0	Neg	SQEVKNWMTETLLV	False	0.00212533117986	0.99787466882	0.991950499596	False	False	True
393	502-1838	15mer	GAG ConB	87	P501285	1	2.0	0.0	0.67	1.0	0.33	3.3	Neg	VKNWMTETLLVQNA	False	0.00241023231056	0.997589767689	0.990083752914	False	False	True
394	502-1838	15mer	GAG ConB	88	P501286	0	1.0	0.0	0.67	0.33	-0.34	0.0	Neg	WMTETLLVQNANPDCK	False	4.99997500014e-06	0.999995000025	0.995548702784	False	False	True
395	502-1838	15mer	GAG ConB	89	P500665	0	2.0	0.0	0.67	0.67	0.0	0.0	Neg	LLVQNANPDCKTILK	False	0.00212533117986	0.99787466882	0.992908821088	False	False	True
396	502-1838	15mer	GAG ConB	90	P501287	3	2.0	0.0	0.67	1.67	1.0	10.0	Neg	NANPDCKTILKAL	False	0.00525819083225	0.994741809168	0.981400226118	False	False	True
397	502-1838	15mer	GAG ConB	91	P501288	1	0.0	0.0	0.67	0.33	-0.34	0.0	Neg	NPDCKTILKALGPAA	False	4.99997500014e-06	0.999995000025	0.995508646052	False	False	True
398	502-1838	15mer	GAG ConB	92	P501289	4	0.0	0.0	0.67	1.33	0.66	6.6	Neg	KTILKALGPAATL	False	0.00333072375823	0.996669276242	0.986242491127	False	False	True
399	502-1838	15mer	GAG ConB	93	P500668	0	0.0	1.0	0.67	0.33	-0.34	0.0	Neg	ILKALGPAATLEEMM	False	4.99997500014e-06	0.999995000025	0.995467861016	False	False	True
400	502-1838	15mer	GAG ConB	94	P501290	0	0.0	0.0	0.67	0.0	-0.67	0.0	Neg	LGPAATLEEMMTA	False	4.99997500014e-06	0.999995000025	0.994399659676	False	False	True
401	502-1838	15mer	GAG ConB	95	P501291	0	1.0	0.0	0.67	0.33	-0.34	0.0	Neg	PAATLEEMMTACQGV	False	4.99997500014e-06	0.999995000025	0.994461830125	False	False	True
402	502-1838	15mer	GAG ConB	96	P501292	0	2.0	0.0	0.67	0.67	0.0	0.0	Neg	LEEMMTACQGVGGPGH	False	0.00212533117986	0.99787466882	0.992151318892	False	False	True
403	502-1838	15mer	GAG ConB	97	P501293	0	2.0	0.0	0.67	0.67	0.0	0.0	Neg	TACQGVGGPGHKARV	False	0.00212533117986	0.99787466882	0.992758340854	False	False	True
404	502-1838	15mer	GAG ConB	98	P501294	3	1.0	2.0	0.67	2.0	1.33	13.3	Neg	GVGGPGHKARVLAEA	False	0.00913403800393	0.990865961996	0.966911776369	False	False	True
405	502-1838	15mer	GAG ConB	99	P501295	2	0.0	1.0	0.67	1.0	0.33	3.3	Neg	PGHKARVLAEAMSQV	False	0.00241023231056	0.997589767689	0.990254344159	False	False	True
406	502-1838	ctrl	CTRL	NEG		2	0.0	2.0	0.67	0.67	0.0	0.0			False	0.0	0.0	0.0	False	False	True
407	502-1838	ctrl	CTRL	POS		9999	9999.0	9999.0	0.67	9999.0	9998.33	99983.3			False	0.0	0.0	0.0	False	False	True
408	502-1838	15mer	GAG ConB	103	P501299	2	0.0	2.0	1.33	1.33	0.0	0.0	Neg	VTNSATIMMQRGNFR	False	0.00235921667607	0.997640783324	0.991264392446	False	False	True
409	502-1838	15mer	GAG ConB	104	P501300	1	1.0	0.0	1.33	0.67	-0.66	0.0	Neg	ATIMMQRGNFRNQRK	False	4.99997500014e-06	0.999995000025	0.99452263419	False	False	True
410	502-1838	15mer	GAG ConB	105	P501301	1	1.0	3.0	1.33	1.67	0.34	3.4	Neg	MQRGNFRNQRKTVK	False	0.00265920107606	0.997340798924	0.988382319181	False	False	True
411	502-1838	15mer	GAG ConB	106	P501302	1	1.0	1.0	1.33	1.0	-0.33	0.0	Neg	GNFRNQRKTVKCF	False	4.99997500014e-06	0.999995000025	0.994582116427	False	False	True
412	502-1838	15mer	GAG ConB	107	P501303	1	1.0	0.0	1.33	0.67	-0.66	0.0	Neg	FRNQRKTVKCFNCGK	False	4.99997500014e-06	0.999995000025	0.994640319476	False	False	True
413	502-1838	15mer	GAG ConB	108	P501304	0	0.0	1.0	1.33	0.33	-1.0	0.0	Neg	RKTVKCFNCGKEGHI	False	4.99997500014e-06	0.999995000025	0.994697284163	False	False	True
414	502-1838	15mer	GAG ConB	109	P501305	1	1.0	0.0	1.33	0.67	-0.66	0.0	Neg	KCFNCGKEGHIAK	False	4.99997500014e-06	0.999995000025	0.994753049593	False	False	True
415	502-1838	15mer	GAG ConB	110	P501306	2	1.0	2.0	1.33	1.67	0.34	3.4	Neg	FNCGKEGHIAKNCRA	False	0.00265920107606	0.997340798924	0.98863116584	False	False	True
416	502-1838	15mer	GAG ConB	111	P501307	6	0.0	1.0	1.33	2.33	1.0	10.0	Neg	KEGHIAKNCRAPRKK	False	0.0047640994207	0.995235900579	0.982092009841	False	False	True
417	502-1838	15mer	GAG ConB	112	P500685	1	1.0	0.0	1.33	0.67	-0.66	0.0	Neg	IAKNCRAPRKKGCWK	False	4.99997500014e-06	0.999995000025	0.994807653243	False	False	True
418	502-1838	15mer	GAG ConB	113	P501308	1	1.0	0.0	1.33	0.67	-0.66	0.0	Neg	CRAPRKKGCWKCGK	False	4.99997500014e-06	0.999995000025	0.994861131045	False	False	True
419	502-1838	15mer	GAG ConB	114	P501309	2	0.0	0.0	1.33	0.67	-0.66	0.0	Neg	PRKKGCWKCGKEGH	False	4.99997500014e-06	0.999995000025	0.994913517463	False	False	True
420	502-1838	15mer	GAG ConB	115	P501310	1	0.0	1.0	1.33	0.67	-0.66	0.0	Neg	KGCWKCGKEGHQMK	False	4.99997500014e-06	0.999995000025	0.99496484557	False	False	True
421	502-1838	15mer	GAG ConB	116	P501311	0	1.0	0.0	1.33	0.33	-1.0	0.0	Neg	WKCGKEGHQMKDCTER	False	4.99997500014e-06	0.999995000025	0.995015147115	False	False	True
422	502-1838	15mer	GAG ConB	117	P501312	0	0.0	0.0	1.33	0.0	-1.33	0.0	Neg	EGHQMKDCTERQANF	False	4.99997500014e-06	0.999995000025	0.995064452589	False	False	True
423	502-1838	15mer	GAG ConB	118	P501313	2	2.0	0.0	1.33	1.33	0.0	0.0	Neg	MKDCTERQANFLGKI	False	0.00235921667607	0.997640783324	0.991004131594	False	False	True
424	502-1838	15mer	GAG ConB	119	P501314	0	2.0	3.0	1.33	1.67	0.34	3.4	Neg	TERQANFLGKIWPSH	False	0.00265920107606	0.997340798924	0.988866561329	False	False	True
425	502-1838	15mer	GAG ConB	120	P501315	0	2.0	0.0	1.33	0.67	-0.66	0.0	Neg	ANFLGKIWPSHKGR	False	4.99997500014e-06	0.999995000025	0.995112791289	False	False	True
426	502-1838	15mer	GAG ConB	121	P501316	1	0.0	1.0	1.33	0.67	-0.66	0.0	Neg	LGKIWPSHKGRPGNF	False	4.99997500014e-06	0.999995000025	0.995160191374	False	False	True
427	502-1838	15mer	GAG ConB	122	P501317	0	0.0	1.0	1.33	0.33	-1.0	0.0	Neg	WPSHKGRPGNFLQSR	False	4.99997500014e-06	0.999995000025	0.995206679919	False	False	True
428	502-1838	15mer	GAG ConB	123	P501318	0	1.0	1.0	1.33	0.67	-0.66	0.0	Neg	KGRPGNFLQSRPEPTA	False	4.99997500014e-06	0.999995000025	0.995252282968	False	False	True
429	502-1838	15mer	GAG ConB	124	P501319	2	0.0	1.0	1.33	1.0	-0.33	0.0	Neg	NFLQSRPEPTAPPEESF	False	4.99997500014e-06	0.999995000025	0.995297025581	False	False	True
430	502-1838	15mer	GAG ConB	125	P501320	1	0.0	1.0	1.33	0.67	-0.66	0.0	Neg	PEPTAPPEESFRF	False	4.99997500014e-06	0.999995000025	0.995340931885	False	False	True
431	502-1838	15mer	GAG ConB	126	P501321	0	1.0	0.0	1.33	0.33	-1.0	0.0	Neg	PTAPPEESFRFGEET	False	4.99997500014e-06	0.999995000025	0.995384025108	False	False	True
432	502-1838	15mer	GAG ConB	127	P501322	4	3.0	2.0	1.33	3.0	1.67	16.7	Neg	PEESFRFGEETTTPSQK	False	0.0116855389789	0.988314461021	0.963917503166	False	False	True
433	502-1838	15mer	GAG ConB	128	P501323	1	1.0	2.0	1.33	1.33	0.0	0.0	Neg	FGEETTTPSQKQEPI	False	0.00235921667607	0.997640783324	0.991136864628	False	False	True
434	502-1838	15mer	GAG ConB	129	P501324	1	0.0	0.0	1.33	0.33	-1.0	0.0	Neg	TTTPSQKQEPIDKEL	False	4.99997500014e-06	0.999995000025	0.99542632763	False	False	True
435	502-1838	15mer	GAG ConB	130	P500703	1	0.0	0.0	1.33	0.33	-1.0	0.0	Neg	SQKQEPIDKELYPLA	False	4.99997500014e-06	0.999995000025	0.996011117697	False	False	True
436	502-1838	15mer	GAG ConB	131	P501325	0	0.0	0.0	1.33	0.0	-1.33	0.0	Neg	EPIDKELYPLASLR	False	4.99997500014e-06	0.999995000025	0.994136349542	False	False	True
437	502-1838	ctrl	CTRL	NEG		3	0.0	0.0	1.33	1.33	0.0	0.0			False	0.0	0.0	0.0	False	False	True
438	502-1838	ctrl	CTRL	POS		9999	9999.0	9999.0	1.33	9999.0	9997.67	99976.7			False	0.0	0.0	0.0	False	False	True
439	502-1838	ctrl	CTRL	NEG		0	0.0	0.0	0.5	0.5	0.0	0.0			False	0.0	0.0	0.0	False	False	True
440	502-1838	ctrl	CTRL	POS		9999	9999.0	9999.0	0.5	9999.0	9998.5	99985.0			False	0.0	0.0	0.0	False	False	True
441	502-1838	optimal	GAG ConB	188	P500282	3	0.0	0.0	0.5	1.0	0.5	5.0	Neg	EVKDTKEAL	False	0.00586120202236	0.994138797978	0.604176685491	False	False	True
442	502-1838	optimal	GAG ConB	375	P500261	1	1.0	0.0	0.5	0.67	0.17	1.7	Neg	GGKKKYKKL	False	0.00389224741664	0.996107752583	0.734820374522	False	False	True
443	502-1838	optimal	GAG ConB	388	P500302	1	0.0	0.0	0.5	0.33	-0.17	0.0	Neg	EEKAFSPEV	False	4.99997500014e-06	0.999995000025	0.893925149824	False	False	True
444	502-1838	optimal	GAG ConB	397	P500317	0	0.0	0.0	0.5	0.0	-0.5	0.0	Neg	PQDLNTMLN	False	4.99997500014e-06	0.999995000025	0.900554515461	False	False	True
445	502-1838	optimal	GAG ConB	401	P500333	4	5.0	5.0	0.5	4.67	4.17	41.7	Eq	GEIYKRWII	False	0.978981177343	0.0210188226569	0.0210188226569	False	False	True
446	502-1838	optimal	GAG ConB	408	P500372	1	0.0	0.0	0.5	0.33	-0.17	0.0	Neg	ATQEVKNWM	False	4.99997500014e-06	0.999995000025	0.90640395573	False	False	True
447	502-1838	optimal	GAG ConB	410	P500374	0	0.0	0.0	0.5	0.0	-0.5	0.0	Neg	VKNWMTETLL	False	4.99997500014e-06	0.999995000025	0.877606711331	False	False	True
448	502-1838	optimal	GAG ConB	417	P500396	0	0.0	2.0	0.5	0.67	0.17	1.7	Neg	QEPIDKELY	False	0.00389224741664	0.996107752583	0.68256289891	False	False	True
449	502-1008	ctrl	CTRL	NEG		3	0.0	0.0	0.5	0.5	0.0	0.0			False	0.0	0.0	0.0	False	False	False
450	502-1008	ctrl	CTRL	POS		9999	9999.0	9999.0	0.5	9999.0	9998.5	99985.0			False	0.0	0.0	0.0	False	False	False
451	502-1008	matrix	GAG ConB	1.1		1	0.0	0.0	0.5	0.33	-0.17	0.0	Neg		False	4.99997500014e-06	0.999995000025	0.998858358565	False	False	False
452	502-1008	matrix	GAG ConB	1.2		0	0.0	1.0	0.5	0.33	-0.17	0.0	Neg		False	4.99997500014e-06	0.999995000025	0.997602070636	False	False	False
453	502-1008	matrix	GAG ConB	1.3		0	1.0	1.0	0.5	0.67	0.17	1.7	Neg		False	0.0151602194411	0.984839780559	0.984839780559	False	False	False
454	502-1008	matrix	GAG ConB	1.4		0	0.0	0.0	0.5	0.0	-0.5	0.0	Neg		False	4.99997500014e-06	0.999995000025	0.997469130114	False	False	False
455	502-1008	matrix	GAG ConB	1.5		0	0.0	0.0	0.5	0.0	-0.5	0.0	Neg		False	4.99997500014e-06	0.999995000025	0.997320549531	False	False	False
456	502-1008	matrix	GAG ConB	1.6		1	1.0	0.0	0.5	0.67	0.17	1.7	Neg		False	0.0151602194411	0.984839780559	0.984839780559	False	False	False
457	502-1008	matrix	GAG ConB	1.7		0	0.0	1.0	0.5	0.33	-0.17	0.0	Neg		False	4.99997500014e-06	0.999995000025	0.997153396375	False	False	False
458	502-1008	matrix	GAG ConB	1A		1	0.0	0.0	0.5	0.33	-0.17	0.0	Neg		False	4.99997500014e-06	0.999995000025	0.996963956132	False	False	False
459	502-1008	matrix	GAG ConB	1B		0	1.0	0.0	0.5	0.33	-0.17	0.0	Neg		False	4.99997500014e-06	0.999995000025	0.996747452997	False	False	False
460	502-1008	matrix	GAG ConB	1C		0	0.0	0.0	0.5	0.0	-0.5	0.0	Neg		False	4.99997500014e-06	0.999995000025	0.996206195158	False	False	False
461	502-1008	matrix	GAG ConB	1D		0	0.0	0.0	0.5	0.0	-0.5	0.0	Neg		False	4.99997500014e-06	0.999995000025	0.990901868345	False	False	False
462	502-1008	matrix	GAG ConB	1E		1	1.0	0.0	0.5	0.67	0.17	1.7	Neg		False	0.0151602194411	0.984839780559	0.984839780559	False	False	False
463	502-1008	matrix	GAG ConB	1F		0	0.0	1.0	0.5	0.33	-0.17	0.0	Neg		False	4.99997500014e-06	0.999995000025	0.995861758352	False	False	False
464	502-1008	matrix	GAG ConB	1G		0	0.0	1.0	0.5	0.33	-0.17	0.0	Neg		False	4.99997500014e-06	0.999995000025	0.995448434185	False	False	False
465	502-1008	optimal	GAG ConB	112	P500381	3	1.0	0.0	0.5	1.33	0.83	8.3	Neg	GPGHKARVL	False	0.0101711487345	0.989828851266	0.987763310778	False	False	False
466	502-1008	optimal	GAG ConB	197	P500388	2	0.0	0.0	0.5	0.67	0.17	1.7	Neg	CRAPRKKGC	False	0.00389224741664	0.996107752583	0.993206916315	False	False	False
467	502-1008	optimal	GAG ConB	218	P500368	1	0.0	2.0	0.5	1.0	0.5	5.0	Neg	RAEQASQEV	False	0.00586120202236	0.994138797978	0.992265230005	False	False	False
468	502-1008	optimal	GAG ConB	28	P500308	0	0.0	0.0	0.5	0.0	-0.5	0.0	Neg	EVIPMFSAL	False	4.99997500014e-06	0.999995000025	0.99454406352	False	False	False
469	502-1008	optimal	GAG ConB	309	P500359	0	1.0	0.0	0.5	0.33	-0.17	0.0	Neg	DRFFKTLRA	False	4.99997500014e-06	0.999995000025	0.994180667753	False	False	False
470	502-1008	optimal	GAG ConB	35	P500297	0	1.0	2.0	0.5	1.0	0.5	5.0	Neg	SPRTLNAWV	False	0.00586120202236	0.994138797978	0.992031034008	False	False	False
471	502-1008	optimal	GAG ConB	351	P500326	1	1.0	1.0	0.5	1.0	0.5	5.0	Neg	VHPVHAGPIA	False	0.00586120202236	0.994138797978	0.991729924869	False	False	False
472	502-1008	optimal	GAG ConB	36	P500314	1	1.0	1.0	0.5	1.0	0.5	5.0	Neg	TPQDLNTML	False	0.00586120202236	0.994138797978	0.991328446018	False	False	False
473	502-1008	optimal	GAG ConB	48	P500358	1	1.0	0.0	0.5	0.67	0.17	1.7	Neg	DRFYKTLRA	False	0.00389224741664	0.996107752583	0.992943203927	False	False	False
474	502-1008	pool	GAG ConB	1		0	0.0	0.0	0.5	0.0	-0.5	0.0	Neg		False	4.99997500014e-06	0.999995000025	0.999995000025	False	False	False
475	502-1008	sub-pool	GAG ConB	1		0	1.0	0.0	0.5	0.33	-0.17	0.0	Neg		False	4.99997500014e-06	0.999995000025	0.963214862059	False	False	False
476	502-1008	sub-pool	GAG ConB	2		0	3.0	0.0	0.5	1.0	0.5	5.0	Neg		False	0.110345413873	0.889654586127	0.889654586127	False	False	False
477	502-1008	sub-pool	GAG ConB	3		0	0.0	0.0	0.5	0.0	-0.5	0.0	Neg		False	4.99997500014e-06	0.999995000025	0.944824793076	False	False	False
478	502-1008	15mer	GAG ConB	132	P501326	2	0.0	1.0	1.67	1.0	-0.67	0.0	Neg	DKELYPLASLRSLF	False	4.99997500014e-06	0.999995000025	0.99860961691	False	False	False
479	502-1008	15mer	GAG ConB	133	P501327	0	1.0	0.0	1.67	0.33	-1.34	0.0	Neg	LYPLASLRSLFGND	False	4.99997500014e-06	0.999995000025	0.997552350848	False	False	False
480	502-1008	15mer	GAG ConB	134	P501328	0	0.0	0.0	1.67	0.0	-1.67	0.0	Neg	LASLRSLFGNDPSSQ	False	4.99997500014e-06	0.999995000025	0.997836379822	False	False	False
481	502-1008	ctrl	CTRL	NEG		1	3.0	1.0	1.67	1.67	0.0	0.0			False	0.0	0.0	0.0	False	False	False
482	502-1008	ctrl	CTRL	POS		9999	9999.0	9999.0	1.67	9999.0	9997.33	99973.3			False	0.0	0.0	0.0	False	False	False
483	502-1008	matrix	GAG ConB	2.1		0	1.0	2.0	1.67	1.0	-0.67	0.0	Neg		False	4.99997500014e-06	0.999995000025	0.994943260203	False	False	False
484	502-1008	matrix	GAG ConB	2.2		0	2.0	0.0	1.67	0.67	-1.0	0.0	Neg		False	4.99997500014e-06	0.999995000025	0.994311792725	False	False	False
485	502-1008	matrix	GAG ConB	2.3		1	0.0	0.0	1.67	0.33	-1.34	0.0	Neg		False	4.99997500014e-06	0.999995000025	0.993499905968	False	False	False
486	502-1008	matrix	GAG ConB	2.4		3	1.0	0.0	1.67	1.33	-0.34	0.0	Neg		False	4.99997500014e-06	0.999995000025	0.992417390292	False	False	False
487	502-1008	matrix	GAG ConB	2.5		1	0.0	0.0	1.67	0.33	-1.34	0.0	Neg		False	4.99997500014e-06	0.999995000025	0.997721717105	False	False	False
488	502-1008	matrix	GAG ConB	2.6		0	1.0	0.0	1.67	0.33	-1.34	0.0	Neg		False	4.99997500014e-06	0.999995000025	0.997829968673	False	False	False
489	502-1008	matrix	GAG ConB	2.7		2	1.0	0.0	1.67	1.0	-0.67	0.0	Neg		False	4.99997500014e-06	0.999995000025	0.997928379189	False	False	False
490	502-1008	matrix	GAG ConB	2A		0	1.0	0.0	1.67	0.33	-1.34	0.0	Neg		False	4.99997500014e-06	0.999995000025	0.9985741982	False	False	False
491	502-1008	matrix	GAG ConB	2B		0	0.0	1.0	1.67	0.33	-1.34	0.0	Neg		False	4.99997500014e-06	0.999995000025	0.998829213912	False	False	False
492	502-1008	matrix	GAG ConB	2C		0	2.0	2.0	1.67	1.33	-0.34	0.0	Neg		False	4.99997500014e-06	0.999995000025	0.99879853533	False	False	False
493	502-1008	matrix	GAG ConB	2D		2	0.0	0.0	1.67	0.67	-1.0	0.0	Neg		False	4.99997500014e-06	0.999995000025	0.998766198447	False	False	False
494	502-1008	matrix	GAG ConB	2E		0	1.0	0.0	1.67	0.33	-1.34	0.0	Neg		False	4.99997500014e-06	0.999995000025	0.998732065069	False	False	False
495	502-1008	matrix	GAG ConB	2F		0	0.0	0.0	1.67	0.0	-1.67	0.0	Neg		False	4.99997500014e-06	0.999995000025	0.998695981214	False	False	False
496	502-1008	matrix	GAG ConB	2G		0	2.0	2.0	1.67	1.33	-0.34	0.0	Neg		False	4.99997500014e-06	0.999995000025	0.998657774778	False	False	False
497	502-1008	matrix	GAG ConB	3.1		2	0.0	2.0	1.67	1.33	-0.34	0.0	Neg		False	4.99997500014e-06	0.999995000025	0.998617252801	False	False	False
498	502-1008	matrix	GAG ConB	3.2		0	2.0	0.0	1.67	0.67	-1.0	0.0	Neg		False	4.99997500014e-06	0.999995000025	0.998528365883	False	False	False
499	502-1008	matrix	GAG ConB	3.3		1	0.0	0.0	1.67	0.33	-1.34	0.0	Neg		False	4.99997500014e-06	0.999995000025	0.998018232269	False	False	False
500	502-1008	matrix	GAG ConB	3.4		0	0.0	0.0	1.67	0.0	-1.67	0.0	Neg		False	4.99997500014e-06	0.999995000025	0.998479478078	False	False	False
501	502-1008	matrix	GAG ConB	3.5		1	0.0	0.0	1.67	0.33	-1.34	0.0	Neg		False	4.99997500014e-06	0.999995000025	0.998427218701	False	False	False
502	502-1008	matrix	GAG ConB	3.6		1	0.0	2.0	1.67	1.0	-0.67	0.0	Neg		False	4.99997500014e-06	0.999995000025	0.998371226511	False	False	False
503	502-1008	matrix	GAG ConB	3A		2	0.0	2.0	1.67	1.33	-0.34	0.0	Neg		False	4.99997500014e-06	0.999995000025	0.998311086751	False	False	False
504	502-1008	matrix	GAG ConB	3B		1	0.0	0.0	1.67	0.33	-1.34	0.0	Neg		False	4.99997500014e-06	0.999995000025	0.998246320856	False	False	False
505	502-1008	matrix	GAG ConB	3C		0	2.0	1.0	1.67	1.0	-0.67	0.0	Neg		False	4.99997500014e-06	0.999995000025	0.998176373689	False	False	False
506	502-1008	matrix	GAG ConB	3D		0	0.0	1.0	1.67	0.33	-1.34	0.0	Neg		False	4.99997500014e-06	0.999995000025	0.998100597592	False	False	False
507	502-1008	matrix	GAG ConB	3E		1	0.0	1.0	1.67	0.67	-1.0	0.0	Neg		False	4.99997500014e-06	0.999995000025	0.996497641687	False	False	False
508	502-1008	matrix	GAG ConB	3F		0	0.0	0.0	1.67	0.0	-1.67	0.0	Neg		False	4.99997500014e-06	0.999995000025	0.988628585425	False	False	False
509	502-1008	15mer	GAG ConB	1	P501201	0	0.0	2.0	0.67	0.67	0.0	0.0	Neg	MGARASVLSGGELDR	False	0.00212533117986	0.99787466882	0.996193498094	False	False	False
510	502-1008	15mer	GAG ConB	10	P501210	1	2.0	2.0	0.67	1.67	1.0	10.0	Neg	VWASRELERFAVNPGL	False	0.00525819083225	0.994741809168	0.990332694089	False	False	False
511	502-1008	15mer	GAG ConB	11	P501211	0	0.0	0.0	0.67	0.0	-0.67	0.0	Neg	ELERFAVNPGLLETS	False	4.99997500014e-06	0.999995000025	0.997784984103	False	False	False
512	502-1008	15mer	GAG ConB	12	P501212	0	1.0	0.0	0.67	0.33	-0.34	0.0	Neg	FAVNPGLLETSEGCR	False	4.99997500014e-06	0.999995000025	0.997731081276	False	False	False
513	502-1008	15mer	GAG ConB	13	P501213	0	0.0	0.0	0.67	0.0	-0.67	0.0	Neg	PGLLETSEGCRQIL	False	4.99997500014e-06	0.999995000025	0.997614982878	False	False	False
514	502-1008	15mer	GAG ConB	14	P501214	0	1.0	0.0	0.67	0.33	-0.34	0.0	Neg	LETSEGCRQILGQL	False	4.99997500014e-06	0.999995000025	0.997932318498	False	False	False
515	502-1008	15mer	GAG ConB	15	P501215	0	2.0	0.0	0.67	0.67	0.0	0.0	Neg	SEGCRQILGQLQPSL	False	0.00212533117986	0.99787466882	0.996241531543	False	False	False
516	502-1008	15mer	GAG ConB	2	P501202	0	1.0	0.0	0.67	0.33	-0.34	0.0	Neg	ASVLSGGELDRWEKI	False	4.99997500014e-06	0.999995000025	0.997264980357	False	False	False
517	502-1008	15mer	GAG ConB	3	P501203	0	0.0	0.0	0.67	0.0	-0.67	0.0	Neg	SGGELDRWEKIRLR	False	4.99997500014e-06	0.999995000025	0.997094354128	False	False	False
518	502-1008	15mer	GAG ConB	4	P501204	2	0.0	2.0	0.67	1.33	0.66	6.6	Neg	ELDRWEKIRLRPGGK	False	0.00333072375823	0.996669276242	0.993238921563	False	False	False
519	502-1008	15mer	GAG ConB	5	P501205	0	1.0	0.0	0.67	0.33	-0.34	0.0	Neg	WEKIRLRPGGKKKYK	False	4.99997500014e-06	0.999995000025	0.997885439372	False	False	False
520	502-1008	15mer	GAG ConB	6	P501206	0	0.0	1.0	0.67	0.33	-0.34	0.0	Neg	RLRPGGKKKYKLKHI	False	4.99997500014e-06	0.999995000025	0.997416648116	False	False	False
521	502-1008	15mer	GAG ConB	7	P501207	0	1.0	0.0	0.67	0.33	-0.34	0.0	Neg	GGKKKYKLKHIVWA	False	4.99997500014e-06	0.999995000025	0.997182252488	False	False	False
522	502-1008	15mer	GAG ConB	8	P501208	1	0.0	0.0	0.67	0.33	-0.34	0.0	Neg	KKYKLKHIVWASREL	False	4.99997500014e-06	0.999995000025	0.997138979449	False	False	False
523	502-1008	15mer	GAG ConB	9	P501209	2	0.0	0.0	0.67	0.67	0.0	0.0	Neg	LKHIVWASRELERFA	False	0.00212533117986	0.99787466882	0.996142553527	False	False	False
524	502-1008	ctrl	CTRL	NEG		0	0.0	0.0	0.67	0.67	0.0	0.0			False	0.0	0.0	0.0	False	False	False
525	502-1008	ctrl	CTRL	POS		9999	9999.0	9999.0	0.67	9999.0	9998.33	99983.3			False	0.0	0.0	0.0	False	False	False
526	502-1008	mini-pool	GAG ConB	1		2	0.0	1.0	0.67	1.0	0.33	3.3	Neg		False	0.021051682423	0.978948317577	0.978948317577	False	False	False
527	502-1008	mini-pool	GAG ConB	10		1	1.0	1.0	0.67	1.0	0.33	3.3	Neg		False	0.021051682423	0.978948317577	0.978948317577	False	False	False
528	502-1008	mini-pool	GAG ConB	11		0	2.0	0.0	0.67	0.67	0.0	0.0	Neg		False	0.0191088123944	0.980891187606	0.979919752591	False	False	False
529	502-1008	mini-pool	GAG ConB	12		0	0.0	3.0	0.67	1.0	0.33	3.3	Neg		False	0.021051682423	0.978948317577	0.978948317577	False	False	False
530	502-1008	mini-pool	GAG ConB	13		0	0.0	0.0	0.67	0.0	-0.67	0.0	Neg		False	4.99997500014e-06	0.999995000025	0.991391322553	False	False	False
531	502-1008	mini-pool	GAG ConB	14		0	0.0	0.0	0.67	0.0	-0.67	0.0	Neg		False	4.99997500014e-06	0.999995000025	0.990729501209	False	False	False
532	502-1008	mini-pool	GAG ConB	2		0	0.0	0.0	0.67	0.0	-0.67	0.0	Neg		False	4.99997500014e-06	0.999995000025	0.989957376308	False	False	False
533	502-1008	mini-pool	GAG ConB	3		0	0.0	0.0	0.67	0.0	-0.67	0.0	Neg		False	4.99997500014e-06	0.999995000025	0.989044865061	False	False	False
534	502-1008	mini-pool	GAG ConB	4		0	0.0	0.0	0.67	0.0	-0.67	0.0	Neg		False	4.99997500014e-06	0.999995000025	0.987949851565	False	False	False
535	502-1008	mini-pool	GAG ConB	5		0	1.0	1.0	0.67	0.67	0.0	0.0	Neg		False	0.0191088123944	0.980891187606	0.979725465588	False	False	False
536	502-1008	mini-pool	GAG ConB	6		1	0.0	0.0	0.67	0.33	-0.34	0.0	Neg		False	4.99997500014e-06	0.999995000025	0.986611501736	False	False	False
537	502-1008	mini-pool	GAG ConB	7		0	0.0	0.0	0.67	0.0	-0.67	0.0	Neg		False	4.99997500014e-06	0.999995000025	0.98493856445	False	False	False
538	502-1008	mini-pool	GAG ConB	8		0	0.0	1.0	0.67	0.33	-0.34	0.0	Neg		False	4.99997500014e-06	0.999995000025	0.982787645082	False	False	False
539	502-1008	mini-pool	GAG ConB	9		1	0.0	1.0	0.67	0.67	0.0	0.0	Neg		False	0.0191088123944	0.980891187606	0.979434035084	False	False	False
540	502-1008	15mer	GAG ConB	16	P501216	1	0.0	0.0	0.5	0.33	-0.17	0.0	Neg	RQILGQLQPSLQTGS	False	4.99997500014e-06	0.999995000025	0.997519782193	False	False	False
541	502-1008	15mer	GAG ConB	17	P501217	2	0.0	0.0	0.5	0.67	0.17	1.7	Neg	GQLQPSLQTGSEELR	False	0.00210398957047	0.99789601043	0.996448341404	False	False	False
542	502-1008	15mer	GAG ConB	18	P501218	0	1.0	0.0	0.5	0.33	-0.17	0.0	Neg	PSLQTGSEELRSLY	False	4.99997500014e-06	0.999995000025	0.997810984291	False	False	False
543	502-1008	15mer	GAG ConB	19	P501219	0	0.0	0.0	0.5	0.0	-0.5	0.0	Neg	LQTGSEELRSLYNTV	False	4.99997500014e-06	0.999995000025	0.997486333303	False	False	False
544	502-1008	15mer	GAG ConB	20	P501220	0	0.0	1.0	0.5	0.33	-0.17	0.0	Neg	SEELRSLYNTVATLY	False	4.99997500014e-06	0.999995000025	0.997645109678	False	False	False
545	502-1008	15mer	GAG ConB	21	P501221	1	0.0	0.0	0.5	0.33	-0.17	0.0	Neg	RSLYNTVATLYCVH	False	4.99997500014e-06	0.999995000025	0.997674483307	False	False	False
546	502-1008	15mer	GAG ConB	22	P501222	0	0.0	1.0	0.5	0.33	-0.17	0.0	Neg	YNTVATLYCVHQRI	False	4.99997500014e-06	0.999995000025	0.997703131662	False	False	False
547	502-1008	15mer	GAG ConB	23	P501223	1	0.0	1.0	0.5	0.67	0.17	1.7	Neg	VATLYCVHQRIEVK	False	0.00210398957047	0.99789601043	0.996411221686	False	False	False
548	502-1008	15mer	GAG ConB	24	P501224	0	1.0	1.0	0.5	0.67	0.17	1.7	Neg	LYCVHQRIEVKDTK	False	0.00210398957047	0.99789601043	0.996483650405	False	False	False
549	502-1008	15mer	GAG ConB	25	P501225	0	0.0	0.0	0.5	0.0	-0.5	0.0	Neg	VHQRIEVKDTKEAL	False	4.99997500014e-06	0.999995000025	0.997584073565	False	False	False
550	502-1008	15mer	GAG ConB	26	P501226	0	0.0	2.0	0.5	0.67	0.17	1.7	Neg	RIEVKDTKEALEKI	False	0.00210398957047	0.99789601043	0.996372148298	False	False	False
551	502-1008	15mer	GAG ConB	27	P501227	0	0.0	0.0	0.5	0.0	-0.5	0.0	Neg	VKDTKEALEKIEEEQNK	False	4.99997500014e-06	0.999995000025	0.997861191549	False	False	False
552	502-1008	15mer	GAG ConB	28	P501228	0	0.0	0.0	0.5	0.0	-0.5	0.0	Neg	ALEKIEEEQNKSKKK	False	4.99997500014e-06	0.999995000025	0.997977159401	False	False	False
553	502-1008	15mer	GAG ConB	29	P501229	0	0.0	0.0	0.5	0.0	-0.5	0.0	Neg	IEEEQNKSKKKAQQA	False	4.99997500014e-06	0.999995000025	0.997909142301	False	False	False
554	502-1008	15mer	GAG ConB	30	P501230	0	0.0	0.0	0.5	0.0	-0.5	0.0	Neg	EQNKSKKKAQQAAA	False	4.99997500014e-06	0.999995000025	0.997954985328	False	False	False
555	502-1008	15mer	GAG ConB	31	P501231	1	2.0	0.0	0.5	1.0	0.5	5.0	Neg	KSKKKAQQAAADTGN	False	0.00272938557295	0.997270614427	0.993851725849	False	False	False
556	502-1008	15mer	GAG ConB	32	P501232	0	0.0	1.0	0.5	0.33	-0.17	0.0	Neg	KAQQAAADTGNSSQV	False	4.99997500014e-06	0.999995000025	0.997380333301	False	False	False
557	502-1008	15mer	GAG ConB	33	P501233	0	0.0	1.0	0.5	0.33	-0.17	0.0	Neg	AAADTGNSSQVSQNY	False	4.99997500014e-06	0.999995000025	0.997304545859	False	False	False
558	502-1008	15mer	GAG ConB	34	P501234	2	0.0	0.0	0.5	0.67	0.17	1.7	Neg	TGNSSQVSQNYPIV	False	0.00210398957047	0.99789601043	0.996330962835	False	False	False
559	502-1008	15mer	GAG ConB	35	P501235	0	0.0	0.0	0.5	0.0	-0.5	0.0	Neg	SSQVSQNYPIVQNL	False	4.99997500014e-06	0.999995000025	0.997224233795	False	False	False
560	502-1008	15mer	GAG ConB	36	P501236	0	0.0	0.0	0.5	0.0	-0.5	0.0	Neg	VSQNYPIVQNLQGQM	False	4.99997500014e-06	0.999995000025	0.997342980919	False	False	False
561	502-1008	15mer	GAG ConB	37	P501237	0	0.0	0.0	0.5	0.0	-0.5	0.0	Neg	YPIVQNLQGQMVHQA	False	4.99997500014e-06	0.999995000025	0.997451968005	False	False	False
562	502-1008	15mer	GAG ConB	38	P501238	0	1.0	2.0	0.5	1.0	0.5	5.0	Neg	VQNLQGQMVHQAI	False	0.00272938557295	0.997270614427	0.994095932176	False	False	False
563	502-1008	15mer	GAG ConB	39	P501239	0	0.0	0.0	0.5	0.0	-0.5	0.0	Neg	NLQGQMVHQAISPR	False	4.99997500014e-06	0.999995000025	0.997758357405	False	False	False
564	502-1008	15mer	GAG ConB	40	P501240	0	1.0	0.0	0.5	0.33	-0.17	0.0	Neg	GQMVHQAISPRTLNA	False	4.99997500014e-06	0.999995000025	0.99802009218	False	False	False
565	502-1008	15mer	GAG ConB	41	P501241	0	0.0	0.0	0.5	0.0	-0.5	0.0	Neg	HQAISPRTLNAWVKV	False	4.99997500014e-06	0.999995000025	0.998380727526	False	False	False
566	502-1008	15mer	GAG ConB	42	P501242	0	1.0	1.0	0.5	0.67	0.17	1.7	Neg	SPRTLNAWVKVVEEK	False	0.00210398957047	0.99789601043	0.99628748929	False	False	False
567	502-1008	15mer	GAG ConB	43	P501243	0	0.0	0.0	0.5	0.0	-0.5	0.0	Neg	LNAWVKVVEEKAF	False	4.99997500014e-06	0.999995000025	0.998408321927	False	False	False
568	502-1008	15mer	GAG ConB	44	P501244	2	1.0	0.0	0.5	1.0	0.5	5.0	Neg	AWVKVVEEKAFSPEV	False	0.00272938557295	0.997270614427	0.994307577659	False	False	False
569	502-1008	ctrl	CTRL	NEG		0	0.0	0.0	0.5	0.5	0.0	0.0			False	0.0	0.0	0.0	False	False	False
570	502-1008	ctrl	CTRL	POS		9999	9999.0	9999.0	0.5	9999.0	9998.5	99985.0			False	0.0	0.0	0.0	False	False	False
571	502-1008	15mer	GAG ConB	45	P501245	1	1.0	0.0	0.17	0.67	0.5	5.0	Neg	VVEEKAFSPEVIPMF	False	0.00265083380839	0.997349166192	0.994947912087	False	False	False
572	502-1008	15mer	GAG ConB	46	P501246	1	0.0	2.0	0.17	1.0	0.83	8.3	Neg	KAFSPEVIPMFSAL	False	0.00482901946112	0.995170980539	0.991715061646	False	False	False
573	502-1008	15mer	GAG ConB	47	P500626	1	0.0	0.0	0.17	0.33	0.16	1.6	Neg	SPEVIPMFSALSEGA	False	0.00185064527554	0.998149354724	0.997048312129	False	False	False
574	502-1008	15mer	GAG ConB	48	P501247	0	1.0	0.0	0.17	0.33	0.16	1.6	Neg	IPMFSALSEGATPQDL	False	0.00185064527554	0.998149354724	0.996840568243	False	False	False
575	502-1008	15mer	GAG ConB	49	P501248	1	0.0	0.0	0.17	0.33	0.16	1.6	Neg	ALSEGATPQDLNTML	False	0.00185064527554	0.998149354724	0.996973665174	False	False	False
576	502-1008	15mer	GAG ConB	50	P501249	1	0.0	0.0	0.17	0.33	0.16	1.6	Neg	GATPQDLNTMLNTV	False	0.00185064527554	0.998149354724	0.996932412909	False	False	False
577	502-1008	15mer	GAG ConB	51	P501250	0	0.0	0.0	0.17	0.0	-0.17	0.0	Neg	PQDLNTMLNTVGGH	False	4.99997500014e-06	0.999995000025	0.998421768352	False	False	False
578	502-1008	15mer	GAG ConB	52	P501251	0	0.0	2.0	0.17	0.67	0.5	5.0	Neg	LNTMLNTVGGHQAAM	False	0.00265083380839	0.997349166192	0.994814509081	False	False	False
579	502-1008	15mer	GAG ConB	53	P501252	1	0.0	1.0	0.17	0.67	0.5	5.0	Neg	LNTVGGHQAAMQMLK	False	0.00265083380839	0.997349166192	0.994497676942	False	False	False
580	502-1008	15mer	GAG ConB	54	P501253	0	0.0	0.0	0.17	0.0	-0.17	0.0	Neg	GGHQAAMQMLKETI	False	4.99997500014e-06	0.999995000025	0.998460774096	False	False	False
581	502-1008	15mer	GAG ConB	55	P501254	1	0.0	0.0	0.17	0.33	0.16	1.6	Neg	HQAAMQMLKETINEEA	False	0.00185064527554	0.998149354724	0.996888160479	False	False	False
582	502-1008	15mer	GAG ConB	56	P501255	0	0.0	1.0	0.17	0.33	0.16	1.6	Neg	MQMLKETINEEAAEW	False	0.00185064527554	0.998149354724	0.99686480503	False	False	False
583	502-1008	15mer	GAG ConB	57	P501256	0	1.0	0.0	0.17	0.33	0.16	1.6	Neg	KETINEEAAEWDRLH	False	0.00185064527554	0.998149354724	0.99699326	False	False	False
584	502-1008	15mer	GAG ConB	58	P501257	0	1.0	0.0	0.17	0.33	0.16	1.6	Neg	NEEAAEWDRLHPVHA	False	0.00185064527554	0.998149354724	0.997012212372	False	False	False
585	502-1008	15mer	GAG ConB	59	P501258	0	0.0	0.0	0.17	0.0	-0.17	0.0	Neg	AEWDRLHPVHAGPIA	False	4.99997500014e-06	0.999995000025	0.998473349718	False	False	False
586	502-1008	15mer	GAG ConB	60	P501259	2	1.0	0.0	0.17	1.0	0.83	8.3	Neg	RLHPVHAGPIAPGQM	False	0.00482901946112	0.995170980539	0.992483043622	False	False	False
587	502-1008	15mer	GAG ConB	61	P501260	0	0.0	0.0	0.17	0.0	-0.17	0.0	Neg	VHAGPIAPGQMREPR	False	4.99997500014e-06	0.999995000025	0.998485720859	False	False	False
588	502-1008	15mer	GAG ConB	62	P501261	0	1.0	0.0	0.17	0.33	0.16	1.6	Neg	PIAPGQMREPRGSDI	False	0.00185064527554	0.998149354724	0.996910681805	False	False	False
589	502-1008	15mer	GAG ConB	63	P501262	1	1.0	0.0	0.17	0.67	0.5	5.0	Neg	GQMREPRGSDIAGTT	False	0.00265083380839	0.997349166192	0.994665411604	False	False	False
590	502-1008	15mer	GAG ConB	64	P501263	0	2.0	1.0	0.17	1.0	0.83	8.3	Neg	EPRGSDIAGTTSTL	False	0.00482901946112	0.995170980539	0.991139075164	False	False	False
591	502-1008	15mer	GAG ConB	65	P500643	0	0.0	0.0	0.17	0.0	-0.17	0.0	Neg	GSDIAGTTSTLQEQI	False	4.99997500014e-06	0.999995000025	0.998509869326	False	False	False
592	502-1008	15mer	GAG ConB	66	P501264	0	0.0	0.0	0.17	0.0	-0.17	0.0	Neg	AGTTSTLQEQIGWM	False	4.99997500014e-06	0.999995000025	0.998521656077	False	False	False
593	502-1008	15mer	GAG ConB	67	P501265	0	1.0	0.0	0.17	0.33	0.16	1.6	Neg	TSTLQEQIGWMTNNPPI	False	0.00185064527554	0.998149354724	0.996953394664	False	False	False
594	502-1008	15mer	GAG ConB	68	P501266	0	0.0	0.0	0.17	0.0	-0.17	0.0	Neg	EQIGWMTNNPPIPV	False	4.99997500014e-06	0.999995000025	0.998533257211	False	False	False
595	502-1008	15mer	GAG ConB	69	P501267	1	0.0	0.0	0.17	0.33	0.16	1.6	Neg	GWMTNNPPIPVGEIY	False	0.00185064527554	0.998149354724	0.996815399273	False	False	False
596	502-1008	15mer	GAG ConB	70	P501268	1	1.0	1.0	0.17	1.0	0.83	8.3	Neg	NNPPIPVGEIYKRWI	False	0.00482901946112	0.995170980539	0.992147051508	False	False	False
597	502-1008	15mer	GAG ConB	71	P501269	0	0.0	1.0	0.17	0.33	0.16	1.6	Neg	IPVGEIYKRWIILGL	False	0.00185064527554	0.998149354724	0.997030553378	False	False	False
598	502-1008	15mer	GAG ConB	72	P501270	0	0.0	0.0	0.17	0.0	-0.17	0.0	Neg	EIYKRWIILGLNKIV	False	4.99997500014e-06	0.999995000025	0.998544677076	False	False	False
599	502-1008	15mer	GAG ConB	73	P501271	0	0.0	0.0	0.17	0.0	-0.17	0.0	Neg	RWIILGLNKIVRMY	False	4.99997500014e-06	0.999995000025	0.99855591989	False	False	False
600	502-1008	ctrl	CTRL	NEG		0	0.0	0.0	0.17	0.17	0.0	0.0			False	0.0	0.0	0.0	False	False	False
601	502-1008	ctrl	CTRL	POS		9999	9999.0	9999.0	0.17	9999.0	9998.83	99988.3			False	0.0	0.0	0.0	False	False	False
602	502-1008	15mer	GAG ConB	100	P501296	0	1.0	0.0	0.83	0.33	-0.5	0.0	Neg	ARVLAEAMSQVTNSA	False	4.99997500014e-06	0.999995000025	0.998566989737	False	False	False
603	502-1008	15mer	GAG ConB	101	P501297	0	0.0	2.0	0.83	0.67	-0.16	0.0	Neg	AEAMSQVTNSATIMM	False	4.99997500014e-06	0.999995000025	0.998577890579	False	False	False
604	502-1008	15mer	GAG ConB	102	P501298	0	1.0	0.0	0.83	0.33	-0.5	0.0	Neg	SQVTNSATIMMQR	False	4.99997500014e-06	0.999995000025	0.998588626257	False	False	False
605	502-1008	15mer	GAG ConB	74	P501272	1	0.0	0.0	0.83	0.33	-0.5	0.0	Neg	ILGLNKIVRMYSPTSI	False	4.99997500014e-06	0.999995000025	0.998599200495	False	False	False
606	502-1008	15mer	GAG ConB	75	P501273	2	1.0	1.0	0.83	1.33	0.5	5.0	Neg	KIVRMYSPTSILDIR	False	0.00282631558926	0.997173684411	0.993566818467	False	False	False
607	502-1008	15mer	GAG ConB	76	P501274	1	2.0	0.0	0.83	1.0	0.17	1.7	Neg	MYSPTSILDIRQGPK	False	0.00227343963034	0.99772656037	0.995086844501	False	False	False
608	502-1008	15mer	GAG ConB	77	P501275	1	0.0	0.0	0.83	0.33	-0.5	0.0	Neg	TSILDIRQGPKEPFR	False	4.99997500014e-06	0.999995000025	0.998394643668	False	False	False
609	502-1008	15mer	GAG ConB	78	P501276	0	0.0	0.0	0.83	0.0	-0.83	0.0	Neg	DIRQGPKEPFRDYV	False	4.99997500014e-06	0.999995000025	0.998366567241	False	False	False
610	502-1008	15mer	GAG ConB	79	P501277	0	0.0	0.0	0.83	0.0	-0.83	0.0	Neg	RQGPKEPFRDYVDRF	False	4.99997500014e-06	0.999995000025	0.998040880684	False	False	False
611	502-1008	15mer	GAG ConB	80	P501278	1	0.0	0.0	0.83	0.33	-0.5	0.0	Neg	KEPFRDYVDRFYKTL	False	4.99997500014e-06	0.999995000025	0.998352156331	False	False	False
612	502-1008	15mer	GAG ConB	81	P501279	1	1.0	1.0	0.83	1.0	0.17	1.7	Neg	RDYVDRFYKTLRA	False	0.00227343963034	0.99772656037	0.995212545257	False	False	False
613	502-1008	15mer	GAG ConB	82	P501280	1	0.0	0.0	0.83	0.33	-0.5	0.0	Neg	YVDRFYKTLRAEQA	False	4.99997500014e-06	0.999995000025	0.998061236093	False	False	False
614	502-1008	15mer	GAG ConB	83	P501281	0	1.0	0.0	0.83	0.33	-0.5	0.0	Neg	RFYKTLRAEQASQEV	False	4.99997500014e-06	0.999995000025	0.998081171804	False	False	False
615	502-1008	15mer	GAG ConB	84	P501282	0	1.0	0.0	0.83	0.33	-0.5	0.0	Neg	TLRAEQASQEVKNWM	False	4.99997500014e-06	0.999995000025	0.998100700663	False	False	False
616	502-1008	15mer	GAG ConB	85	P501283	0	1.0	0.0	0.83	0.33	-0.5	0.0	Neg	EQASQEVKNWMTETL	False	4.99997500014e-06	0.999995000025	0.998119835	False	False	False
617	502-1008	15mer	GAG ConB	86	P501284	1	1.0	0.0	0.83	0.67	-0.16	0.0	Neg	SQEVKNWMTETLLV	False	4.99997500014e-06	0.999995000025	0.998138586651	False	False	False
618	502-1008	15mer	GAG ConB	87	P501285	0	1.0	0.0	0.83	0.33	-0.5	0.0	Neg	VKNWMTETLLVQNA	False	4.99997500014e-06	0.999995000025	0.998156966981	False	False	False
619	502-1008	15mer	GAG ConB	88	P501286	1	0.0	0.0	0.83	0.33	-0.5	0.0	Neg	WMTETLLVQNANPDCK	False	4.99997500014e-06	0.999995000025	0.998174986913	False	False	False
620	502-1008	15mer	GAG ConB	89	P500665	0	0.0	0.0	0.83	0.0	-0.83	0.0	Neg	LLVQNANPDCKTILK	False	4.99997500014e-06	0.999995000025	0.998192656943	False	False	False
621	502-1008	15mer	GAG ConB	90	P501287	0	1.0	1.0	0.83	0.67	-0.16	0.0	Neg	NANPDCKTILKAL	False	4.99997500014e-06	0.999995000025	0.998209987165	False	False	False
622	502-1008	15mer	GAG ConB	91	P501288	0	1.0	1.0	0.83	0.67	-0.16	0.0	Neg	NPDCKTILKALGPAA	False	4.99997500014e-06	0.999995000025	0.998226987288	False	False	False
623	502-1008	15mer	GAG ConB	92	P501289	0	0.0	0.0	0.83	0.0	-0.83	0.0	Neg	KTILKALGPAATL	False	4.99997500014e-06	0.999995000025	0.998243666653	False	False	False
624	502-1008	15mer	GAG ConB	93	P500668	1	0.0	1.0	0.83	0.67	-0.16	0.0	Neg	ILKALGPAATLEEMM	False	4.99997500014e-06	0.999995000025	0.998260034255	False	False	False
625	502-1008	15mer	GAG ConB	94	P501290	1	0.0	0.0	0.83	0.33	-0.5	0.0	Neg	LGPAATLEEMMTA	False	4.99997500014e-06	0.999995000025	0.998276098753	False	False	False
626	502-1008	15mer	GAG ConB	95	P501291	2	1.0	0.0	0.83	1.0	0.17	1.7	Neg	PAATLEEMMTACQGV	False	0.00227343963034	0.99772656037	0.995326818671	False	False	False
627	502-1008	15mer	GAG ConB	96	P501292	2	0.0	0.0	0.83	0.67	-0.16	0.0	Neg	LEEMMTACQGVGGPGH	False	4.99997500014e-06	0.999995000025	0.998291868489	False	False	False
628	502-1008	15mer	GAG ConB	97	P501293	0	0.0	0.0	0.83	0.0	-0.83	0.0	Neg	TACQGVGGPGHKARV	False	4.99997500014e-06	0.999995000025	0.998307351503	False	False	False
629	502-1008	15mer	GAG ConB	98	P501294	0	0.0	1.0	0.83	0.33	-0.5	0.0	Neg	GVGGPGHKARVLAEA	False	4.99997500014e-06	0.999995000025	0.998322555544	False	False	False
630	502-1008	15mer	GAG ConB	99	P501295	0	0.0	0.0	0.83	0.0	-0.83	0.0	Neg	PGHKARVLAEAMSQV	False	4.99997500014e-06	0.999995000025	0.998337488084	False	False	False
631	502-1008	ctrl	CTRL	NEG		0	2.0	1.0	0.83	0.83	0.0	0.0			False	0.0	0.0	0.0	False	False	False
632	502-1008	ctrl	CTRL	POS		9999	9999.0	9999.0	0.83	9999.0	9998.17	99981.7			False	0.0	0.0	0.0	False	False	False
633	502-1008	15mer	GAG ConB	103	P501299	1	0.0	0.0	0.33	0.33	0.0	0.0	Neg	VTNSATIMMQRGNFR	False	0.00195782591451	0.998042174085	0.996710935108	False	False	False
634	502-1008	15mer	GAG ConB	104	P501300	0	0.0	2.0	0.33	0.67	0.34	3.4	Neg	ATIMMQRGNFRNQRK	False	0.00223604132042	0.99776395868	0.99543278128	False	False	False
635	502-1008	15mer	GAG ConB	105	P501301	0	0.0	1.0	0.33	0.33	0.0	0.0	Neg	MQRGNFRNQRKTVK	False	0.00195782591451	0.998042174085	0.996589913383	False	False	False
636	502-1008	15mer	GAG ConB	106	P501302	0	0.0	0.0	0.33	0.0	-0.33	0.0	Neg	GNFRNQRKTVKCF	False	4.99997500014e-06	0.999995000025	0.998434988786	False	False	False
637	502-1008	15mer	GAG ConB	107	P501303	0	0.0	0.0	0.33	0.0	-0.33	0.0	Neg	FRNQRKTVKCFNCGK	False	4.99997500014e-06	0.999995000025	0.997998856612	False	False	False
638	502-1008	15mer	GAG ConB	108	P501304	0	1.0	0.0	0.33	0.33	0.0	0.0	Neg	RKTVKCFNCGKEGHI	False	0.00195782591451	0.998042174085	0.996622185843	False	False	False
639	502-1008	15mer	GAG ConB	109	P501305	0	1.0	1.0	0.33	0.67	0.34	3.4	Neg	KCFNCGKEGHIAK	False	0.00223604132042	0.99776395868	0.995915093846	False	False	False
640	502-1008	15mer	GAG ConB	110	P501306	1	3.0	0.0	0.33	1.33	1.0	10.0	Neg	FNCGKEGHIAKNCRA	False	0.00602581916729	0.993974180833	0.987649160148	False	False	False
641	502-1008	15mer	GAG ConB	111	P501307	2	0.0	0.0	0.33	0.67	0.34	3.4	Neg	KEGHIAKNCRAPRKK	False	0.00223604132042	0.99776395868	0.996088424924	False	False	False
642	502-1008	15mer	GAG ConB	112	P500685	0	1.0	0.0	0.33	0.33	0.0	0.0	Neg	IAKNCRAPRKKGCWK	False	0.00195782591451	0.998042174085	0.996556139878	False	False	False
643	502-1008	15mer	GAG ConB	113	P501308	2	0.0	0.0	0.33	0.67	0.34	3.4	Neg	CRAPRKKGCWKCGK	False	0.00223604132042	0.99776395868	0.996034375448	False	False	False
644	502-1008	15mer	GAG ConB	114	P501309	1	1.0	0.0	0.33	0.67	0.34	3.4	Neg	PRKKGCWKCGKEGH	False	0.00223604132042	0.99776395868	0.995976722673	False	False	False
645	502-1008	15mer	GAG ConB	115	P501310	0	0.0	0.0	0.33	0.0	-0.33	0.0	Neg	KGCWKCGKEGHQMK	False	4.99997500014e-06	0.999995000025	0.998497892465	False	False	False
646	502-1008	15mer	GAG ConB	116	P501311	1	0.0	0.0	0.33	0.33	0.0	0.0	Neg	WKCGKEGHQMKDCTER	False	0.00195782591451	0.998042174085	0.996764184667	False	False	False
647	502-1008	15mer	GAG ConB	117	P501312	1	0.0	0.0	0.33	0.33	0.0	0.0	Neg	EGHQMKDCTERQANF	False	0.00195782591451	0.998042174085	0.996738103251	False	False	False
648	502-1008	15mer	GAG ConB	118	P501313	2	1.0	1.0	0.33	1.33	1.0	10.0	Neg	MKDCTERQANFLGKI	False	0.00602581916729	0.993974180833	0.989230415319	False	False	False
649	502-1008	15mer	GAG ConB	119	P501314	1	1.0	1.0	0.33	1.0	0.67	6.7	Neg	TERQANFLGKIWPSH	False	0.00338853164569	0.996611468354	0.992895886095	False	False	False
650	502-1008	15mer	GAG ConB	120	P501315	0	0.0	0.0	0.33	0.0	-0.33	0.0	Neg	ANFLGKIWPSHKGR	False	4.99997500014e-06	0.999995000025	0.99844798888	False	False	False
651	502-1008	15mer	GAG ConB	121	P501316	0	1.0	0.0	0.33	0.33	0.0	0.0	Neg	LGKIWPSHKGRPGNF	False	0.00195782591451	0.998042174085	0.996789243283	False	False	False
652	502-1008	15mer	GAG ConB	122	P501317	0	0.0	1.0	0.33	0.33	0.0	0.0	Neg	WPSHKGRPGNFLQSR	False	0.00195782591451	0.998042174085	0.996682610875	False	False	False
653	502-1008	15mer	GAG ConB	123	P501318	0	1.0	0.0	0.33	0.33	0.0	0.0	Neg	KGRPGNFLQSRPEPTA	False	0.00195782591451	0.998042174085	0.996653055153	False	False	False
654	502-1008	15mer	GAG ConB	124	P501319	0	1.0	1.0	0.33	0.67	0.34	3.4	Neg	NFLQSRPEPTAPPEESF	False	0.00223604132042	0.99776395868	0.995701763288	False	False	False
655	502-1008	15mer	GAG ConB	125	P501320	1	1.0	2.0	0.33	1.33	1.0	10.0	Neg	PEPTAPPEESFRF	False	0.00602581916729	0.993974180833	0.984486649806	False	False	False
656	502-1008	15mer	GAG ConB	126	P501321	0	1.0	1.0	0.33	0.67	0.34	3.4	Neg	PTAPPEESFRFGEET	False	0.00223604132042	0.99776395868	0.995619275472	False	False	False
657	502-1008	15mer	GAG ConB	127	P501322	0	0.0	2.0	0.33	0.67	0.34	3.4	Neg	PEESFRFGEETTTPSQK	False	0.00223604132042	0.99776395868	0.995778140895	False	False	False
658	502-1008	15mer	GAG ConB	128	P501323	0	0.0	1.0	0.33	0.33	0.0	0.0	Neg	FGEETTTPSQKQEPI	False	0.00195782591451	0.998042174085	0.996520758111	False	False	False
659	502-1008	15mer	GAG ConB	129	P501324	1	1.0	0.0	0.33	0.67	0.34	3.4	Neg	TTTPSQKQEPIDKEL	False	0.00223604132042	0.99776395868	0.995849062959	False	False	False
660	502-1008	15mer	GAG ConB	130	P500703	1	1.0	4.0	0.33	2.0	1.67	16.7	Neg	SQKQEPIDKELYPLA	False	0.0250008812213	0.974999118779	0.974999118779	False	False	False
661	502-1008	15mer	GAG ConB	131	P501325	1	1.0	0.0	0.33	0.67	0.34	3.4	Neg	EPIDKELYPLASLR	False	0.00223604132042	0.99776395868	0.995529913672	False	False	False
662	502-1008	ctrl	CTRL	NEG		0	1.0	0.0	0.33	0.33	0.0	0.0			False	0.0	0.0	0.0	False	False	False
663	502-1008	ctrl	CTRL	POS		9999	9999.0	9999.0	0.33	9999.0	9998.67	99986.7			False	0.0	0.0	0.0	False	False	False
664	502-1008	ctrl	CTRL	NEG		0	0.0	0.0	0.33	0.33	0.0	0.0			False	0.0	0.0	0.0	False	False	False
665	502-1008	ctrl	CTRL	POS		9999	9999.0	9999.0	0.33	9999.0	9998.67	99986.7			False	0.0	0.0	0.0	False	False	False
666	502-1008	optimal	GAG ConB	367	P500399	2	2.0	0.0	0.33	1.33	1.0	10.0	Neg	YPLASLRSLF	False	0.0143022297088	0.985697770291	0.985697770291	False	False	False
667	502-1008	optimal	GAG ConB	377	P500264	1	0.0	2.0	0.33	1.0	0.67	6.7	Neg	HLVWASREL	False	0.00723158114185	0.992768418858	0.990766375626	False	False	False
668	502-1008	optimal	GAG ConB	395	P500315	1	2.0	0.0	0.33	1.0	0.67	6.7	Neg	TPQDLNTMLN	False	0.00723158114185	0.992768418858	0.990265864818	False	False	False
669	502-1008	optimal	GAG ConB	397	P500317	0	0.0	1.0	0.33	0.33	0.0	0.0	Neg	PQDLNTMLN	False	0.00288398975066	0.997116010249	0.993765358305	False	False	False
670	502-1008	optimal	GAG ConB	405	P500360	1	1.0	1.0	0.33	1.0	0.67	6.7	Neg	DRFYKTRAE	False	0.00723158114185	0.992768418858	0.989431680138	False	False	False
671	502-1008	optimal	GAG ConB	411	P500382	0	2.0	0.0	0.33	0.67	0.34	3.4	Neg	GPSHKARVL	False	0.00411957943146	0.995880420569	0.992626749061	False	False	False
672	502-1008	optimal	GAG ConB	415	P500387	0	0.0	1.0	0.33	0.33	0.0	0.0	Neg	LARNCRAPRK	False	0.00288398975066	0.997116010249	0.993507615848	False	False	False
673	502-0395	ctrl	CTRL	NEG		0	1.0	1.0	0.5	0.5	0.0	0.0			False	0.0	0.0	0.0	True	True	True
674	502-0395	ctrl	CTRL	POS		9999	9999.0	9999.0	0.5	9999.0	9998.5	99985.0			False	0.0	0.0	0.0	True	True	True
675	502-0395	matrix	GAG ConB	1.1		84	65.0	71.0	0.5	73.33	72.83	728.3	Pos		True	1.0	1.52069370401e-107	1.52069370401e-107	True	True	True
676	502-0395	matrix	GAG ConB	1.2		4	4.0	5.0	0.5	4.33	3.83	38.3	Neg		False	0.969399562985	0.0306004370147	0.00477611528526	True	True	True
677	502-0395	matrix	GAG ConB	1.3		3	8.0	3.0	0.5	4.67	4.17	41.7	Neg		False	0.987856938544	0.0121430614565	0.00154807506908	True	True	True
678	502-0395	matrix	GAG ConB	1.4		2	0.0	2.0	0.5	1.33	0.83	8.3	Neg		False	0.0285307809542	0.971469219046	0.358502228139	True	True	True
679	502-0395	matrix	GAG ConB	1.5		0	1.0	0.0	0.5	0.33	-0.17	0.0	Neg		False	4.99997500014e-06	0.999995000025	0.712008800862	True	True	True
680	502-0395	matrix	GAG ConB	1.6		0	4.0	1.0	0.5	1.67	1.17	11.7	Neg		False	0.0482208864348	0.951779113565	0.218030429011	True	True	True
681	502-0395	matrix	GAG ConB	1.7		0	1.0	2.0	0.5	1.0	0.5	5.0	Neg		False	0.0189677602591	0.981032239741	0.646587787077	True	True	True
682	502-0395	matrix	GAG ConB	1A		2	2.0	2.0	0.5	2.0	1.5	15.0	Neg		False	0.0874137358641	0.912586264136	0.156884705298	True	True	True
683	502-0395	matrix	GAG ConB	1B		0	0.0	1.0	0.5	0.33	-0.17	0.0	Neg		False	4.99997500014e-06	0.999995000025	0.695552446624	True	True	True
684	502-0395	matrix	GAG ConB	1C		0	2.0	1.0	0.5	1.0	0.5	5.0	Neg		False	0.0189677602591	0.981032239741	0.657376317808	True	True	True
685	502-0395	matrix	GAG ConB	1D		3	0.0	1.0	0.5	1.33	0.83	8.3	Neg		False	0.0285307809542	0.971469219046	0.317637762079	True	True	True
686	502-0395	matrix	GAG ConB	1E		41	49.0	61.0	0.5	50.33	49.83	498.3	Pos		True	1.0	1.70569227899e-71	8.52846139495e-72	True	True	True
687	502-0395	matrix	GAG ConB	1F		76	81.0	51.0	0.5	69.33	68.83	688.3	Pos		True	1.0	2.90020461381e-101	1.53916474043e-19	True	True	True
688	502-0395	matrix	GAG ConB	1G		8	3.0	7.0	0.5	6.0	5.5	55.0	Pos		True	0.999758460904	0.000241539096181	3.45055851687e-05	True	True	True
689	502-0395	optimal	GAG ConB	10	P500257	85	73.0	68.0	0.5	75.33	74.83	748.3	Pos	RLRPGGKKK	True	1.0	5.18287558821e-108	5.18287558821e-108	True	True	True
690	502-0395	optimal	GAG ConB	11	P500258	15	12.0	10.0	0.5	12.33	11.83	118.3	Pos	RLRPGGKKKY	True	0.999999999999	5.45834675519e-13	1.09166936916e-13	True	True	True
691	502-0395	optimal	GAG ConB	131	P500377	0	1.0	0.0	0.5	0.33	-0.17	0.0	Neg	NPDCKTIL	False	4.99997500014e-06	0.999995000025	0.579985371821	True	True	True
692	502-0395	optimal	GAG ConB	197	P500388	1	0.0	2.0	0.5	1.0	0.5	5.0	Neg	CRAPRKKGC	False	0.00586120202236	0.994138797978	0.283043616473	True	True	True
693	502-0395	optimal	GAG ConB	36	P500314	1	2.0	0.0	0.5	1.0	0.5	5.0	Neg	TPQDLNTML	False	0.00586120202236	0.994138797978	0.371930514161	True	True	True
694	502-0395	optimal	GAG ConB	48	P500358	28	14.0	11.0	0.5	17.67	17.17	171.7	Pos	DRFYKTLRA	True	1.0	9.03974801157e-21	3.01324933719e-21	True	True	True
695	502-0395	optimal	GAG ConB	61	P500266	1	0.0	2.0	0.5	1.0	0.5	5.0	Neg	WASRELERF	False	0.00586120202236	0.994138797978	0.441064767918	True	True	True
696	502-0395	optimal	GAG ConB	62	P500283	1	1.0	0.0	0.5	0.67	0.17	1.7	Neg	NSSKVSQNY	False	0.00389224741664	0.996107752583	0.541802678348	True	True	True
697	502-0395	optimal	GAG ConB	63	P500332	0	0.0	0.0	0.5	0.0	-0.5	0.0	Neg	PPIPVGDIY	False	4.99997500014e-06	0.999995000025	0.639986747279	True	True	True
698	502-0395	optimal	GAG ConB	9	P500253	2	1.0	0.0	0.5	1.0	0.5	5.0	Neg	KIRLRPGGK	False	0.00586120202236	0.994138797978	0.496372170924	True	True	True
699	502-0395	pool	GAG ConB	1		112	140.0	135.0	0.5	129.0	128.5	1285.0	Pos		True	1.0	1.06697907813e-182	1.06697907813e-182	True	True	True
700	502-0395	sub-pool	GAG ConB	1		71	81.0	73.0	0.5	75.0	74.5	745.0	Pos		True	1.0	4.39594778897e-107	8.09199875321e-36	True	True	True
701	502-0395	sub-pool	GAG ConB	2		23	28.0	30.0	0.5	27.0	26.5	265.0	Pos		True	1.0	1.61839975064e-35	1.61839975064e-35	True	True	True
702	502-0395	sub-pool	GAG ConB	3		4	2.0	3.0	0.5	3.0	2.5	25.0	Neg		False	0.870136124007	0.129863875993	0.0432879586644	True	True	True
703	502-0395	15mer	GAG ConB	132	P501326	2	5.0	6.0	1.17	4.33	3.16	31.6	Neg	DKELYPLASLRSLF	False	0.185198411782	0.814801588218	0.141627149774	True	True	True
704	502-0395	15mer	GAG ConB	133	P501327	2	1.0	1.0	1.17	1.33	0.16	1.6	Neg	LYPLASLRSLFGND	False	0.00240450680764	0.997595493192	0.920010107127	True	True	True
705	502-0395	15mer	GAG ConB	134	P501328	1	1.0	2.0	1.17	1.33	0.16	1.6	Neg	LASLRSLFGNDPSSQ	False	0.00240450680764	0.997595493192	0.919086471579	True	True	True
706	502-0395	ctrl	CTRL	NEG		2	2.0	0.0	1.17	1.17	0.0	0.0			False	0.0	0.0	0.0	True	True	True
707	502-0395	ctrl	CTRL	POS		9999	9999.0	9999.0	1.17	9999.0	9997.83	99978.3			False	0.0	0.0	0.0	True	True	True
708	502-0395	matrix	GAG ConB	2.1		1	2.0	2.0	1.17	1.67	0.5	5.0	Neg		False	0.0206453773799	0.97935462262	0.609551560271	True	True	True
709	502-0395	matrix	GAG ConB	2.2		0	0.0	1.0	1.17	0.33	-0.84	0.0	Neg		False	4.99997500014e-06	0.999995000025	0.726777323896	True	True	True
710	502-0395	matrix	GAG ConB	2.3		1	1.0	2.0	1.17	1.33	0.16	1.6	Neg		False	0.0171601101165	0.982839889884	0.677101382782	True	True	True
711	502-0395	matrix	GAG ConB	2.4		1	2.0	2.0	1.17	1.67	0.5	5.0	Neg		False	0.0206453773799	0.97935462262	0.579967315283	True	True	True
712	502-0395	matrix	GAG ConB	2.5		31	26.0	30.0	1.17	29.0	27.83	278.3	Pos		True	1.0	2.30705562289e-34	1.28263728369e-19	True	True	True
713	502-0395	matrix	GAG ConB	2.6		3	2.0	1.0	1.17	2.0	0.83	8.3	Neg		False	0.0279374304842	0.972062569516	0.455380176777	True	True	True
714	502-0395	matrix	GAG ConB	2.7		1	1.0	1.0	1.17	1.0	-0.17	0.0	Neg		False	4.99997500014e-06	0.999995000025	0.704009184219	True	True	True
715	502-0395	matrix	GAG ConB	2A		1	4.0	1.0	1.17	2.0	0.83	8.3	Neg		False	0.0279374304842	0.972062569516	0.394594012926	True	True	True
716	502-0395	matrix	GAG ConB	2B		1	0.0	2.0	1.17	1.0	-0.17	0.0	Neg		False	4.99997500014e-06	0.999995000025	0.7336077658	True	True	True
717	502-0395	matrix	GAG ConB	2C		2	3.0	1.0	1.17	2.0	0.83	8.3	Neg		False	0.0279374304842	0.972062569516	0.481214296414	True	True	True
718	502-0395	matrix	GAG ConB	2D		36	22.0	32.0	1.17	30.0	28.83	288.3	Pos		True	1.0	7.55766192797e-36	2.51922064266e-36	True	True	True
719	502-0395	matrix	GAG ConB	2E		13	23.0	19.0	1.17	18.33	17.16	171.6	Pos		True	1.0	7.69582370215e-19	1.92395592554e-19	True	True	True
720	502-0395	matrix	GAG ConB	2F		2	2.0	3.0	1.17	2.33	1.16	11.6	Neg		False	0.0412983650063	0.958701634994	0.270935515152	True	True	True
721	502-0395	matrix	GAG ConB	2G		2	0.0	1.0	1.17	1.0	-0.17	0.0	Neg		False	4.99997500014e-06	0.999995000025	0.719587385051	True	True	True
722	502-0395	matrix	GAG ConB	3.1		1	2.0	3.0	1.17	2.0	0.83	8.3	Neg		False	0.0279374304842	0.972062569516	0.525836866696	True	True	True
723	502-0395	matrix	GAG ConB	3.2		2	4.0	0.0	1.17	2.0	0.83	8.3	Neg		False	0.0279374304842	0.972062569516	0.54523798421	True	True	True
724	502-0395	matrix	GAG ConB	3.3		2	0.0	2.0	1.17	1.33	0.16	1.6	Neg		False	0.0171601101165	0.982839889884	0.667547054435	True	True	True
725	502-0395	matrix	GAG ConB	3.4		1	0.0	1.0	1.17	0.67	-0.5	0.0	Neg		False	4.99997500014e-06	0.999995000025	0.686598253877	True	True	True
726	502-0395	matrix	GAG ConB	3.5		2	2.0	1.0	1.17	1.67	0.5	5.0	Neg		False	0.0206453773799	0.97935462262	0.635055219743	True	True	True
727	502-0395	matrix	GAG ConB	3.6		2	4.0	6.0	1.17	4.0	2.83	28.3	Neg		False	0.448843766266	0.551156233734	0.0881845635853	True	True	True
728	502-0395	matrix	GAG ConB	3A		2	2.0	1.0	1.17	1.67	0.5	5.0	Neg		False	0.0206453773799	0.97935462262	0.622758812498	True	True	True
729	502-0395	matrix	GAG ConB	3B		1	0.0	4.0	1.17	1.67	0.5	5.0	Neg		False	0.0206453773799	0.97935462262	0.595328365565	True	True	True
730	502-0395	matrix	GAG ConB	3C		2	3.0	1.0	1.17	2.0	0.83	8.3	Neg		False	0.0279374304842	0.972062569516	0.504588023705	True	True	True
731	502-0395	matrix	GAG ConB	3D		6	5.0	2.0	1.17	4.33	3.16	31.6	Neg		False	0.624111071863	0.375888928137	0.0418873965704	True	True	True
732	502-0395	matrix	GAG ConB	3E		1	1.0	3.0	1.17	1.67	0.5	5.0	Neg		False	0.0206453773799	0.97935462262	0.563326177477	True	True	True
733	502-0395	matrix	GAG ConB	3F		4	2.0	0.0	1.17	2.0	0.83	8.3	Neg		False	0.0279374304842	0.972062569516	0.426675599403	True	True	True
734	502-0395	15mer	GAG ConB	1	P501201	2	1.0	5.0	1.33	2.67	1.34	13.4	Neg	MGARASVLSGGELDR	False	0.00723038957672	0.992769610423	0.772708503208	True	True	True
735	502-0395	15mer	GAG ConB	10	P501210	1	0.0	2.0	1.33	1.0	-0.33	0.0	Neg	VWASRELERFAVNPGL	False	4.99997500014e-06	0.999995000025	0.93237273933	True	True	True
736	502-0395	15mer	GAG ConB	11	P501211	2	2.0	2.0	1.33	2.0	0.67	6.7	Neg	ELERFAVNPGLLETS	False	0.00339164659584	0.996608353404	0.873418709846	True	True	True
737	502-0395	15mer	GAG ConB	12	P501212	1	0.0	2.0	1.33	1.0	-0.33	0.0	Neg	FAVNPGLLETSEGCR	False	4.99997500014e-06	0.999995000025	0.931696516724	True	True	True
738	502-0395	15mer	GAG ConB	13	P501213	1	1.0	1.0	1.33	1.0	-0.33	0.0	Neg	PGLLETSEGCRQIL	False	4.99997500014e-06	0.999995000025	0.934948825452	True	True	True
739	502-0395	15mer	GAG ConB	14	P501214	2	0.0	0.0	1.33	0.67	-0.66	0.0	Neg	LETSEGCRQILGQL	False	4.99997500014e-06	0.999995000025	0.936164641799	True	True	True
740	502-0395	15mer	GAG ConB	15	P501215	1	0.0	0.0	1.33	0.33	-1.0	0.0	Neg	SEGCRQILGQLQPSL	False	4.99997500014e-06	0.999995000025	0.933035702671	True	True	True
741	502-0395	15mer	GAG ConB	2	P501202	1	1.0	1.0	1.33	1.0	-0.33	0.0	Neg	ASVLSGGELDRWEKI	False	4.99997500014e-06	0.999995000025	0.935562468609	True	True	True
742	502-0395	15mer	GAG ConB	3	P501203	1	3.0	2.0	1.33	2.0	0.67	6.7	Neg	SGGELDRWEKIRLR	False	0.00339164659584	0.996608353404	0.875699999542	True	True	True
743	502-0395	15mer	GAG ConB	4	P501204	1	1.0	1.0	1.33	1.0	-0.33	0.0	Neg	ELDRWEKIRLRPGGK	False	4.99997500014e-06	0.999995000025	0.934323381466	True	True	True
744	502-0395	15mer	GAG ConB	5	P501205	74	46.0	53.0	1.33	57.67	56.34	563.4	Pos	WEKIRLRPGGKKKYK	True	1.0	1.84693018472e-74	1.14017954319e-35	True	True	True
745	502-0395	15mer	GAG ConB	6	P501206	68	83.0	88.0	1.33	79.67	78.34	783.4	Pos	RLRPGGKKKYKLKHI	True	1.0	9.34600471565e-108	7.60119695463e-36	True	True	True
746	502-0395	15mer	GAG ConB	7	P501207	1	2.0	1.0	1.33	1.33	0.0	0.0	Neg	GGKKKYKLKHIVWA	False	0.00235921667607	0.997640783324	0.920912789408	True	True	True
747	502-0395	15mer	GAG ConB	8	P501208	4	0.0	1.0	1.33	1.67	0.34	3.4	Neg	KKYKLKHIVWASREL	False	0.00265920107606	0.997340798924	0.904719172778	True	True	True
748	502-0395	15mer	GAG ConB	9	P501209	5	3.0	5.0	1.33	4.33	3.0	30.0	Neg	LKHIVWASRELERFA	False	0.116407477023	0.883592522977	0.234372821424	True	True	True
749	502-0395	ctrl	CTRL	NEG		3	0.0	2.0	1.33	1.33	0.0	0.0			False	0.0	0.0	0.0	True	True	True
750	502-0395	ctrl	CTRL	POS		9999	9999.0	9999.0	1.33	9999.0	9997.67	99976.7			False	0.0	0.0	0.0	True	True	True
751	502-0395	mini-pool	GAG ConB	1		72	92.0	81.0	1.33	81.67	80.34	803.4	Pos		True	1.0	2.23409696007e-111	7.9217849842e-50	True	True	True
752	502-0395	mini-pool	GAG ConB	10		1	1.0	1.0	1.33	1.0	-0.33	0.0	Neg		False	4.99997500014e-06	0.999995000025	0.69242888179	True	True	True
753	502-0395	mini-pool	GAG ConB	11		1	1.0	1.0	1.33	1.0	-0.33	0.0	Neg		False	4.99997500014e-06	0.999995000025	0.668769949619	True	True	True
754	502-0395	mini-pool	GAG ConB	12		2	1.0	2.0	1.33	1.67	0.34	3.4	Neg		False	0.0231208715933	0.976879128407	0.521558816105	True	True	True
755	502-0395	mini-pool	GAG ConB	13		0	1.0	0.0	1.33	0.33	-1.0	0.0	Neg		False	4.99997500014e-06	0.999995000025	0.641167862085	True	True	True
756	502-0395	mini-pool	GAG ConB	14		3	4.0	7.0	1.33	4.67	3.34	33.4	Neg		False	0.682345311828	0.317654688172	0.0915165242413	True	True	True
757	502-0395	mini-pool	GAG ConB	2		1	2.0	3.0	1.33	2.0	0.67	6.7	Neg		False	0.0290325449943	0.970967455006	0.464643777067	True	True	True
758	502-0395	mini-pool	GAG ConB	3		7	4.0	6.0	1.33	5.67	4.34	43.4	Neg		False	0.951588591206	0.0484114087936	0.0161371362645	True	True	True
759	502-0395	mini-pool	GAG ConB	4		4	5.0	4.0	1.33	4.33	3.0	30.0	Neg		False	0.520720647135	0.479279352865	0.169069089966	True	True	True
760	502-0395	mini-pool	GAG ConB	5		1	1.0	0.0	1.33	0.67	-0.66	0.0	Neg		False	4.99997500014e-06	0.999995000025	0.608547213181	True	True	True
761	502-0395	mini-pool	GAG ConB	6		2	2.0	4.0	1.33	2.67	1.34	13.4	Neg		False	0.0591547588655	0.940845241135	0.297698448494	True	True	True
762	502-0395	mini-pool	GAG ConB	7		1	5.0	1.0	1.33	2.33	1.0	10.0	Neg		False	0.0400079294361	0.959992070564	0.392311823075	True	True	True
763	502-0395	mini-pool	GAG ConB	8		0	1.0	0.0	1.33	0.33	-1.0	0.0	Neg		False	4.99997500014e-06	0.999995000025	0.569402434497	True	True	True
764	502-0395	mini-pool	GAG ConB	9		43	38.0	40.0	1.33	40.33	39.0	390.0	Pos		True	1.0	1.58435699684e-49	1.58435699684e-49	True	True	True
765	502-0395	15mer	GAG ConB	16	P501216	2	2.0	1.0	1.0	1.67	0.67	6.7	Neg	RQILGQLQPSLQTGS	False	0.00334903250544	0.996650967495	0.880019676969	True	True	True
766	502-0395	15mer	GAG ConB	17	P501217	2	0.0	2.0	1.0	1.33	0.33	3.3	Neg	GQLQPSLQTGSEELR	False	0.00254611196562	0.997453888034	0.907259849909	True	True	True
767	502-0395	15mer	GAG ConB	18	P501218	0	0.0	1.0	1.0	0.33	-0.67	0.0	Neg	PSLQTGSEELRSLY	False	4.99997500014e-06	0.999995000025	0.933685792936	True	True	True
768	502-0395	15mer	GAG ConB	19	P501219	3	0.0	0.0	1.0	1.0	0.0	0.0	Neg	LQTGSEELRSLYNTV	False	0.00225359553154	0.997746404468	0.928191136811	True	True	True
769	502-0395	15mer	GAG ConB	20	P501220	5	1.0	1.0	1.0	2.33	1.33	13.3	Neg	SEELRSLYNTVATLY	False	0.00790444267402	0.992095557326	0.756432645381	True	True	True
770	502-0395	15mer	GAG ConB	21	P501221	10	10.0	10.0	1.0	10.0	9.0	90.0	Pos	RSLYNTVATLYCVH	True	0.999999526473	4.73527069995e-07	9.47054139989e-08	True	True	True
771	502-0395	15mer	GAG ConB	22	P501222	6	0.0	2.0	1.0	2.67	1.67	16.7	Neg	YNTVATLYCVHQRI	False	0.01356065066	0.98643934934	0.639661490245	True	True	True
772	502-0395	15mer	GAG ConB	23	P501223	3	2.0	1.0	1.0	2.0	1.0	10.0	Neg	VATLYCVHQRIEVK	False	0.0049282241394	0.995071775861	0.844909254101	True	True	True
773	502-0395	15mer	GAG ConB	24	P501224	1	3.0	0.0	1.0	1.33	0.33	3.3	Neg	LYCVHQRIEVKDTK	False	0.00254611196562	0.997453888034	0.906007154935	True	True	True
774	502-0395	15mer	GAG ConB	25	P501225	2	0.0	1.0	1.0	1.0	0.0	0.0	Neg	VHQRIEVKDTKEAL	False	0.00225359553154	0.997746404468	0.926695324603	True	True	True
775	502-0395	15mer	GAG ConB	26	P501226	1	2.0	0.0	1.0	1.0	0.0	0.0	Neg	RIEVKDTKEALEKI	False	0.00225359553154	0.997746404468	0.925923030257	True	True	True
776	502-0395	15mer	GAG ConB	27	P501227	5	0.0	1.0	1.0	2.0	1.0	10.0	Neg	VKDTKEALEKIEEEQNK	False	0.0049282241394	0.995071775861	0.83758425304	True	True	True
777	502-0395	15mer	GAG ConB	28	P501228	3	0.0	2.0	1.0	1.67	0.67	6.7	Neg	ALEKIEEEQNKSKKK	False	0.00334903250544	0.996650967495	0.87789910805	True	True	True
778	502-0395	15mer	GAG ConB	29	P501229	1	1.0	1.0	1.0	1.0	0.0	0.0	Neg	IEEEQNKSKKKAQQA	False	0.00225359553154	0.997746404468	0.924326955274	True	True	True
779	502-0395	15mer	GAG ConB	30	P501230	0	1.0	1.0	1.0	0.67	-0.33	0.0	Neg	EQNKSKKKAQQAAA	False	4.99997500014e-06	0.999995000025	0.937335841033	True	True	True
780	502-0395	15mer	GAG ConB	31	P501231	2	2.0	3.0	1.0	2.33	1.33	13.3	Neg	KSKKKAQQAAADTGN	False	0.00790444267402	0.992095557326	0.74736868723	True	True	True
781	502-0395	15mer	GAG ConB	32	P501232	2	2.0	2.0	1.0	2.0	1.0	10.0	Neg	KAQQAAADTGNSSQV	False	0.0049282241394	0.995071775861	0.841333955964	True	True	True
782	502-0395	15mer	GAG ConB	33	P501233	1	0.0	1.0	1.0	0.67	-0.33	0.0	Neg	AAADTGNSSQVSQNY	False	4.99997500014e-06	0.999995000025	0.937905469751	True	True	True
783	502-0395	15mer	GAG ConB	34	P501234	1	1.0	3.0	1.0	1.67	0.67	6.7	Neg	TGNSSQVSQNYPIV	False	0.00334903250544	0.996650967495	0.885950081572	True	True	True
784	502-0395	15mer	GAG ConB	35	P501235	1	2.0	0.0	1.0	1.0	0.0	0.0	Neg	SSQVSQNYPIVQNL	False	0.00225359553154	0.997746404468	0.925133762408	True	True	True
785	502-0395	15mer	GAG ConB	36	P501236	1	5.0	2.0	1.0	2.67	1.67	16.7	Neg	VSQNYPIVQNLQGQM	False	0.01356065066	0.98643934934	0.657912956513	True	True	True
786	502-0395	15mer	GAG ConB	37	P501237	3	4.0	3.0	1.0	3.33	2.33	23.3	Neg	YPIVQNLQGQMVHQA	False	0.0459276301569	0.954072369843	0.469189772069	True	True	True
787	502-0395	15mer	GAG ConB	38	P501238	3	2.0	5.0	1.0	3.33	2.33	23.3	Neg	VQNLQGQMVHQAI	False	0.0459276301569	0.954072369843	0.425109535908	True	True	True
788	502-0395	15mer	GAG ConB	39	P501239	5	3.0	8.0	1.0	5.33	4.33	43.3	Eq	NLQGQMVHQAISPR	False	0.823412013329	0.176587986671	0.0294314100331	True	True	True
789	502-0395	15mer	GAG ConB	40	P501240	3	2.0	4.0	1.0	3.0	2.0	20.0	Neg	GQMVHQAISPRTLNA	False	0.0245030324089	0.975496967591	0.508136479417	True	True	True
790	502-0395	15mer	GAG ConB	41	P501241	2	4.0	1.0	1.0	2.33	1.33	13.3	Neg	HQAISPRTLNAWVKV	False	0.00790444267402	0.992095557326	0.764849177951	True	True	True
791	502-0395	15mer	GAG ConB	42	P501242	1	2.0	0.0	1.0	1.0	0.0	0.0	Neg	SPRTLNAWVKVVEEK	False	0.00225359553154	0.997746404468	0.927451187155	True	True	True
792	502-0395	15mer	GAG ConB	43	P501243	2	1.0	2.0	1.0	1.67	0.67	6.7	Neg	LNAWVKVVEEKAF	False	0.00334903250544	0.996650967495	0.884041445607	True	True	True
793	502-0395	15mer	GAG ConB	44	P501244	2	2.0	1.0	1.0	1.67	0.67	6.7	Neg	AWVKVVEEKAFSPEV	False	0.00334903250544	0.996650967495	0.88206583996	True	True	True
794	502-0395	ctrl	CTRL	NEG		3	2.0	0.0	1.0	1.0	0.0	0.0			False	0.0	0.0	0.0	True	True	True
795	502-0395	ctrl	CTRL	POS		9999	9999.0	9999.0	1.0	9999.0	9998.0	99980.0			False	0.0	0.0	0.0	True	True	True
796	502-0395	15mer	GAG ConB	45	P501245	4	2.0	1.0	1.67	2.33	0.66	6.6	Neg	VVEEKAFSPEVIPMF	False	0.00344303008716	0.996556969913	0.871049678239	True	True	True
797	502-0395	15mer	GAG ConB	46	P501246	0	2.0	1.0	1.67	1.0	-0.67	0.0	Neg	KAFSPEVIPMFSAL	False	4.99997500014e-06	0.999995000025	0.948642756941	True	True	True
798	502-0395	15mer	GAG ConB	47	P500626	2	2.0	1.0	1.67	1.67	0.0	0.0	Neg	SPEVIPMFSALSEGA	False	0.00244995247322	0.997550047527	0.911950249785	True	True	True
799	502-0395	15mer	GAG ConB	48	P501247	1	2.0	3.0	1.67	2.0	0.33	3.3	Neg	IPMFSALSEGATPQDL	False	0.0027570236029	0.997242976397	0.90203590568	True	True	True
800	502-0395	15mer	GAG ConB	49	P501248	1	0.0	0.0	1.67	0.33	-1.34	0.0	Neg	ALSEGATPQDLNTML	False	4.99997500014e-06	0.999995000025	0.948253724797	True	True	True
801	502-0395	15mer	GAG ConB	50	P501249	1	2.0	0.0	1.67	1.0	-0.67	0.0	Neg	GATPQDLNTMLNTV	False	4.99997500014e-06	0.999995000025	0.94785875323	True	True	True
802	502-0395	15mer	GAG ConB	51	P501250	2	2.0	2.0	1.67	2.0	0.33	3.3	Neg	PQDLNTMLNTVGGH	False	0.0027570236029	0.997242976397	0.899193903569	True	True	True
803	502-0395	15mer	GAG ConB	52	P501251	2	2.0	2.0	1.67	2.0	0.33	3.3	Neg	LNTMLNTVGGHQAAM	False	0.0027570236029	0.997242976397	0.900635801699	True	True	True
804	502-0395	15mer	GAG ConB	53	P501252	0	1.0	3.0	1.67	1.33	-0.34	0.0	Neg	LNTVGGHQAAMQMLK	False	4.99997500014e-06	0.999995000025	0.947457705178	True	True	True
805	502-0395	15mer	GAG ConB	54	P501253	0	1.0	1.0	1.67	0.67	-1.0	0.0	Neg	GGHQAAMQMLKETI	False	4.99997500014e-06	0.999995000025	0.947050439326	True	True	True
806	502-0395	15mer	GAG ConB	55	P501254	0	2.0	2.0	1.67	1.33	-0.34	0.0	Neg	HQAAMQMLKETINEEA	False	4.99997500014e-06	0.999995000025	0.946636809946	True	True	True
807	502-0395	15mer	GAG ConB	56	P501255	3	2.0	0.0	1.67	1.67	0.0	0.0	Neg	MQMLKETINEEAAEW	False	0.00244995247322	0.997550047527	0.910823936657	True	True	True
808	502-0395	15mer	GAG ConB	57	P501256	1	1.0	1.0	1.67	1.0	-0.67	0.0	Neg	KETINEEAAEWDRLH	False	4.99997500014e-06	0.999995000025	0.946216666717	True	True	True
809	502-0395	15mer	GAG ConB	58	P501257	2	1.0	0.0	1.67	1.0	-0.67	0.0	Neg	NEEAAEWDRLHPVHA	False	4.99997500014e-06	0.999995000025	0.945789854548	True	True	True
810	502-0395	15mer	GAG ConB	59	P501258	1	0.0	3.0	1.67	1.33	-0.34	0.0	Neg	AEWDRLHPVHAGPIA	False	4.99997500014e-06	0.999995000025	0.945356213384	True	True	True
811	502-0395	15mer	GAG ConB	60	P501259	2	0.0	1.0	1.67	1.0	-0.67	0.0	Neg	RLHPVHAGPIAPGQM	False	4.99997500014e-06	0.999995000025	0.944915578008	True	True	True
812	502-0395	15mer	GAG ConB	61	P501260	1	1.0	1.0	1.67	1.0	-0.67	0.0	Neg	VHAGPIAPGQMREPR	False	4.99997500014e-06	0.999995000025	0.944467777829	True	True	True
813	502-0395	15mer	GAG ConB	62	P501261	2	2.0	1.0	1.67	1.67	0.0	0.0	Neg	PIAPGQMREPRGSDI	False	0.00244995247322	0.997550047527	0.908479987714	True	True	True
814	502-0395	15mer	GAG ConB	63	P501262	1	1.0	2.0	1.67	1.33	-0.34	0.0	Neg	GQMREPRGSDIAGTT	False	4.99997500014e-06	0.999995000025	0.944012636663	True	True	True
815	502-0395	15mer	GAG ConB	64	P501263	0	0.0	1.0	1.67	0.33	-1.34	0.0	Neg	EPRGSDIAGTTSTL	False	4.99997500014e-06	0.999995000025	0.949025982636	True	True	True
816	502-0395	15mer	GAG ConB	65	P500643	0	3.0	2.0	1.67	1.67	0.0	0.0	Neg	GSDIAGTTSTLQEQI	False	0.00244995247322	0.997550047527	0.913047683089	True	True	True
817	502-0395	15mer	GAG ConB	66	P501264	0	2.0	0.0	1.67	0.67	-1.0	0.0	Neg	AGTTSTLQEQIGWM	False	4.99997500014e-06	0.999995000025	0.943549972503	True	True	True
818	502-0395	15mer	GAG ConB	67	P501265	1	2.0	2.0	1.67	1.67	0.0	0.0	Neg	TSTLQEQIGWMTNNPPI	False	0.00244995247322	0.997550047527	0.909667588512	True	True	True
819	502-0395	15mer	GAG ConB	68	P501266	3	0.0	3.0	1.67	2.0	0.33	3.3	Neg	EQIGWMTNNPPIPV	False	0.0027570236029	0.997242976397	0.903396006691	True	True	True
820	502-0395	15mer	GAG ConB	69	P501267	0	1.0	1.0	1.67	0.67	-1.0	0.0	Neg	GWMTNNPPIPVGEIY	False	4.99997500014e-06	0.999995000025	0.943079597274	True	True	True
821	502-0395	15mer	GAG ConB	70	P501268	0	2.0	1.0	1.67	1.0	-0.67	0.0	Neg	NNPPIPVGEIYKRWI	False	4.99997500014e-06	0.999995000025	0.942601316578	True	True	True
822	502-0395	15mer	GAG ConB	71	P501269	1	2.0	1.0	1.67	1.33	-0.34	0.0	Neg	IPVGEIYKRWIILGL	False	4.99997500014e-06	0.999995000025	0.942114929431	True	True	True
823	502-0395	15mer	GAG ConB	72	P501270	2	4.0	2.0	1.67	2.67	1.0	10.0	Neg	EIYKRWIILGLNKIV	False	0.0046788263877	0.995321173612	0.848327706818	True	True	True
824	502-0395	15mer	GAG ConB	73	P501271	2	0.0	2.0	1.67	1.33	-0.34	0.0	Neg	RWIILGLNKIVRMY	False	4.99997500014e-06	0.999995000025	0.941620227972	True	True	True
825	502-0395	ctrl	CTRL	NEG		2	1.0	2.0	1.67	1.67	0.0	0.0			False	0.0	0.0	0.0	True	True	True
826	502-0395	ctrl	CTRL	POS		9999	9999.0	9999.0	1.67	9999.0	9997.33	99973.3			False	0.0	0.0	0.0	True	True	True
827	502-0395	15mer	GAG ConB	100	P501296	3	1.0	1.0	0.67	1.67	1.0	10.0	Neg	ARVLAEAMSQVTNSA	False	0.00525819083225	0.994741809168	0.805218580699	True	True	True
828	502-0395	15mer	GAG ConB	101	P501297	2	2.0	0.0	0.67	1.33	0.66	6.6	Neg	AEAMSQVTNSATIMM	False	0.00333072375823	0.996669276242	0.894600018655	True	True	True
829	502-0395	15mer	GAG ConB	102	P501298	0	4.0	1.0	0.67	1.67	1.0	10.0	Neg	SQVTNSATIMMQR	False	0.00525819083225	0.994741809168	0.829516430503	True	True	True
830	502-0395	15mer	GAG ConB	74	P501272	2	1.0	2.0	0.67	1.67	1.0	10.0	Neg	ILGLNKIVRMYSPTSI	False	0.00525819083225	0.994741809168	0.810633530084	True	True	True
831	502-0395	15mer	GAG ConB	75	P501273	1	1.0	2.0	0.67	1.33	0.66	6.6	Neg	KIVRMYSPTSILDIR	False	0.00333072375823	0.996669276242	0.887795401483	True	True	True
832	502-0395	15mer	GAG ConB	76	P501274	1	1.0	1.0	0.67	1.0	0.33	3.3	Neg	MYSPTSILDIRQGPK	False	0.00241023231056	0.997589767689	0.918140579752	True	True	True
833	502-0395	15mer	GAG ConB	77	P501275	1	1.0	5.0	0.67	2.33	1.66	16.6	Neg	TSILDIRQGPKEPFR	False	0.0170227822906	0.982977217709	0.619262792651	True	True	True
834	502-0395	15mer	GAG ConB	78	P501276	1	0.0	4.0	0.67	1.67	1.0	10.0	Neg	DIRQGPKEPFRDYV	False	0.00525819083225	0.994741809168	0.825168394222	True	True	True
835	502-0395	15mer	GAG ConB	79	P501277	0	4.0	1.0	0.67	1.67	1.0	10.0	Neg	RQGPKEPFRDYVDRF	False	0.00525819083225	0.994741809168	0.815747648948	True	True	True
836	502-0395	15mer	GAG ConB	80	P501278	1	2.0	3.0	0.67	2.0	1.33	13.3	Neg	KEPFRDYVDRFYKTL	False	0.00913403800393	0.990865961996	0.715554712463	True	True	True
837	502-0395	15mer	GAG ConB	81	P501279	37	30.0	19.0	0.67	28.67	28.0	280.0	Pos	RDYVDRFYKTLRA	True	1.0	2.28035908639e-35	2.28035908639e-35	True	True	True
838	502-0395	15mer	GAG ConB	82	P501280	21	24.0	21.0	0.67	22.0	21.33	213.3	Pos	YVDRFYKTLRAEQA	True	1.0	1.85008207545e-25	4.62520518919e-26	True	True	True
839	502-0395	15mer	GAG ConB	83	P501281	2	1.0	3.0	0.67	2.0	1.33	13.3	Neg	RFYKTLRAEQASQEV	False	0.00913403800393	0.990865961996	0.727026014527	True	True	True
840	502-0395	15mer	GAG ConB	84	P501282	2	1.0	0.0	0.67	1.0	0.33	3.3	Neg	TLRAEQASQEVKNWM	False	0.00241023231056	0.997589767689	0.916178871408	True	True	True
841	502-0395	15mer	GAG ConB	85	P501283	0	0.0	3.0	0.67	1.0	0.33	3.3	Neg	EQASQEVKNWMTETL	False	0.00241023231056	0.997589767689	0.914117836059	True	True	True
842	502-0395	15mer	GAG ConB	86	P501284	0	1.0	2.0	0.67	1.0	0.33	3.3	Neg	SQEVKNWMTETLLV	False	0.00241023231056	0.997589767689	0.915161235204	True	True	True
843	502-0395	15mer	GAG ConB	87	P501285	2	0.0	3.0	0.67	1.67	1.0	10.0	Neg	VKNWMTETLLVQNA	False	0.00525819083225	0.994741809168	0.820585328953	True	True	True
844	502-0395	15mer	GAG ConB	88	P501286	3	1.0	2.0	0.67	2.0	1.33	13.3	Neg	WMTETLLVQNANPDCK	False	0.00913403800393	0.990865961996	0.737579612426	True	True	True
845	502-0395	15mer	GAG ConB	89	P500665	2	0.0	2.0	0.67	1.33	0.66	6.6	Neg	LLVQNANPDCKTILK	False	0.00333072375823	0.996669276242	0.892979871709	True	True	True
846	502-0395	15mer	GAG ConB	90	P501287	1	0.0	0.0	0.67	0.33	-0.34	0.0	Neg	NANPDCKTILKAL	False	4.99997500014e-06	0.999995000025	0.941116997179	True	True	True
847	502-0395	15mer	GAG ConB	91	P501288	0	0.0	0.0	0.67	0.0	-0.67	0.0	Neg	NPDCKTILKALGPAA	False	4.99997500014e-06	0.999995000025	0.940605014545	True	True	True
848	502-0395	15mer	GAG ConB	92	P501289	0	0.0	2.0	0.67	0.67	0.0	0.0	Neg	KTILKALGPAATL	False	0.00212533117986	0.99787466882	0.931006633054	True	True	True
849	502-0395	15mer	GAG ConB	93	P500668	1	2.0	1.0	0.67	1.33	0.66	6.6	Neg	ILKALGPAATLEEMM	False	0.00333072375823	0.996669276242	0.891307461959	True	True	True
850	502-0395	15mer	GAG ConB	94	P501290	3	2.0	0.0	0.67	1.67	1.0	10.0	Neg	LGPAATLEEMMTA	False	0.00525819083225	0.994741809168	0.83364706497	True	True	True
851	502-0395	15mer	GAG ConB	95	P501291	1	1.0	0.0	0.67	0.67	0.0	0.0	Neg	PAATLEEMMTACQGV	False	0.00212533117986	0.99787466882	0.930324306158	True	True	True
852	502-0395	15mer	GAG ConB	96	P501292	1	1.0	0.0	0.67	0.67	0.0	0.0	Neg	LEEMMTACQGVGGPGH	False	0.00212533117986	0.99787466882	0.928917006936	True	True	True
853	502-0395	15mer	GAG ConB	97	P501293	2	0.0	1.0	0.67	1.0	0.33	3.3	Neg	TACQGVGGPGHKARV	False	0.00241023231056	0.997589767689	0.917171687216	True	True	True
854	502-0395	15mer	GAG ConB	98	P501294	0	2.0	0.0	0.67	0.67	0.0	0.0	Neg	GVGGPGHKARVLAEA	False	0.00212533117986	0.99787466882	0.929627910667	True	True	True
855	502-0395	15mer	GAG ConB	99	P501295	1	1.0	2.0	0.67	1.33	0.66	6.6	Neg	PGHKARVLAEAMSQV	False	0.00333072375823	0.996669276242	0.889580219102	True	True	True
856	502-0395	ctrl	CTRL	NEG		1	0.0	1.0	0.67	0.67	0.0	0.0			False	0.0	0.0	0.0	True	True	True
857	502-0395	ctrl	CTRL	POS		9999	9999.0	9999.0	0.67	9999.0	9998.33	99983.3			False	0.0	0.0	0.0	True	True	True
858	502-0395	15mer	GAG ConB	103	P501299	1	0.0	3.0	0.83	1.33	0.5	5.0	Neg	VTNSATIMMQRGNFR	False	0.00282631558926	0.997173684411	0.897708311557	True	True	True
859	502-0395	15mer	GAG ConB	104	P501300	2	2.0	3.0	0.83	2.33	1.5	15.0	Neg	ATIMMQRGNFRNQRK	False	0.0111512496966	0.988848750303	0.674459746202	True	True	True
860	502-0395	15mer	GAG ConB	105	P501301	1	2.0	0.0	0.83	1.0	0.17	1.7	Neg	MQRGNFRNQRKTVK	False	0.00227343963034	0.99772656037	0.923502017643	True	True	True
861	502-0395	15mer	GAG ConB	106	P501302	2	2.0	1.0	0.83	1.67	0.84	8.4	Neg	GNFRNQRKTVKCF	False	0.00405611449221	0.995943885508	0.863390582194	True	True	True
862	502-0395	15mer	GAG ConB	107	P501303	1	1.0	3.0	0.83	1.67	0.84	8.4	Neg	FRNQRKTVKCFNCGK	False	0.00405611449221	0.995943885508	0.851608066344	True	True	True
863	502-0395	15mer	GAG ConB	108	P501304	0	0.0	1.0	0.83	0.33	-0.5	0.0	Neg	RKTVKCFNCGKEGHI	False	4.99997500014e-06	0.999995000025	0.940084049761	True	True	True
864	502-0395	15mer	GAG ConB	109	P501305	3	5.0	2.0	0.83	3.33	2.5	25.0	Neg	KCFNCGKEGHIAK	False	0.0764250231237	0.923574976876	0.372213252515	True	True	True
865	502-0395	15mer	GAG ConB	110	P501306	0	0.0	1.0	0.83	0.33	-0.5	0.0	Neg	FNCGKEGHIAKNCRA	False	4.99997500014e-06	0.999995000025	0.93955386436	True	True	True
866	502-0395	15mer	GAG ConB	111	P501307	4	3.0	1.0	0.83	2.67	1.84	18.4	Neg	KEGHIAKNCRAPRKK	False	0.0204279916889	0.979572008311	0.596530641085	True	True	True
867	502-0395	15mer	GAG ConB	112	P500685	1	2.0	5.0	0.83	2.67	1.84	18.4	Neg	IAKNCRAPRKKGCWK	False	0.0204279916889	0.979572008311	0.570994549936	True	True	True
868	502-0395	15mer	GAG ConB	113	P501308	1	1.0	1.0	0.83	1.0	0.17	1.7	Neg	CRAPRKKGCWKCGK	False	0.00227343963034	0.99772656037	0.92265855693	True	True	True
869	502-0395	15mer	GAG ConB	114	P501309	2	1.0	2.0	0.83	1.67	0.84	8.4	Neg	PRKKGCWKCGKEGH	False	0.00405611449221	0.995943885508	0.868588750952	True	True	True
870	502-0395	15mer	GAG ConB	115	P501310	3	1.0	1.0	0.83	1.67	0.84	8.4	Neg	KGCWKCGKEGHQMK	False	0.00405611449221	0.995943885508	0.857750016096	True	True	True
871	502-0395	15mer	GAG ConB	116	P501311	3	1.0	1.0	0.83	1.67	0.84	8.4	Neg	WKCGKEGHQMKDCTER	False	0.00405611449221	0.995943885508	0.86604164826	True	True	True
872	502-0395	15mer	GAG ConB	117	P501312	4	3.0	3.0	0.83	3.33	2.5	25.0	Neg	EGHQMKDCTERQANF	False	0.0764250231237	0.923574976876	0.310950838697	True	True	True
873	502-0395	15mer	GAG ConB	118	P501313	5	2.0	0.0	0.83	2.33	1.5	15.0	Neg	MKDCTERQANFLGKI	False	0.0111512496966	0.988848750303	0.703040564757	True	True	True
874	502-0395	15mer	GAG ConB	119	P501314	1	1.0	5.0	0.83	2.33	1.5	15.0	Neg	TERQANFLGKIWPSH	False	0.0111512496966	0.988848750303	0.68943065116	True	True	True
875	502-0395	15mer	GAG ConB	120	P501315	1	3.0	1.0	0.83	1.67	0.84	8.4	Neg	ANFLGKIWPSHKGR	False	0.00405611449221	0.995943885508	0.860629055042	True	True	True
876	502-0395	15mer	GAG ConB	121	P501316	2	4.0	0.0	0.83	2.0	1.17	11.7	Neg	LGKIWPSHKGRPGNF	False	0.00646416460918	0.993535835391	0.786955427865	True	True	True
877	502-0395	15mer	GAG ConB	122	P501317	1	1.0	4.0	0.83	2.0	1.17	11.7	Neg	WPSHKGRPGNFLQSR	False	0.00646416460918	0.993535835391	0.799475452564	True	True	True
878	502-0395	15mer	GAG ConB	123	P501318	1	1.0	0.0	0.83	0.67	-0.16	0.0	Neg	KGRPGNFLQSRPEPTA	False	4.99997500014e-06	0.999995000025	0.939014211363	True	True	True
879	502-0395	15mer	GAG ConB	124	P501319	4	1.0	3.0	0.83	2.67	1.84	18.4	Neg	NFLQSRPEPTAPPEESF	False	0.0204279916889	0.979572008311	0.541810445767	True	True	True
880	502-0395	15mer	GAG ConB	125	P501320	1	0.0	3.0	0.83	1.33	0.5	5.0	Neg	PEPTAPPEESFRF	False	0.00282631558926	0.997173684411	0.896178075051	True	True	True
881	502-0395	15mer	GAG ConB	126	P501321	1	1.0	0.0	0.83	0.67	-0.16	0.0	Neg	PTAPPEESFRFGEET	False	4.99997500014e-06	0.999995000025	0.938464834889	True	True	True
882	502-0395	15mer	GAG ConB	127	P501322	0	3.0	3.0	0.83	2.0	1.17	11.7	Neg	PEESFRFGEETTTPSQK	False	0.00646416460918	0.993535835391	0.780069414281	True	True	True
883	502-0395	15mer	GAG ConB	128	P501323	0	2.0	4.0	0.83	2.0	1.17	11.7	Neg	FGEETTTPSQKQEPI	False	0.00646416460918	0.993535835391	0.793411065601	True	True	True
884	502-0395	15mer	GAG ConB	129	P501324	1	2.0	2.0	0.83	1.67	0.84	8.4	Neg	TTTPSQKQEPIDKEL	False	0.00405611449221	0.995943885508	0.854745801543	True	True	True
885	502-0395	15mer	GAG ConB	130	P500703	1	1.0	1.0	0.83	1.0	0.17	1.7	Neg	SQKQEPIDKELYPLA	False	0.00227343963034	0.99772656037	0.921795706316	True	True	True
886	502-0395	15mer	GAG ConB	131	P501325	0	1.0	0.0	0.83	0.33	-0.5	0.0	Neg	EPIDKELYPLASLR	False	4.99997500014e-06	0.999995000025	0.936755663635	True	True	True
887	502-0395	ctrl	CTRL	NEG		0	1.0	2.0	0.83	0.83	0.0	0.0			False	0.0	0.0	0.0	True	True	True
888	502-0395	ctrl	CTRL	POS		9999	9999.0	9999.0	0.83	9999.0	9998.17	99981.7			False	0.0	0.0	0.0	True	True	True
889	502-0395	ctrl	CTRL	NEG		0	1.0	8.0	3.0	3.0	0.0	0.0			False	0.0	0.0	0.0	True	True	True
890	502-0395	ctrl	CTRL	POS		9999	9999.0	9999.0	3.0	9999.0	9996.0	99960.0			False	0.0	0.0	0.0	True	True	True
891	502-0395	optimal	GAG ConB	218	P500368	2	3.0	2.0	3.0	2.33	-0.67	0.0	Neg	RAEQASQEV	False	4.99997500014e-06	0.999995000025	0.759989498194	True	True	True
892	502-0395	optimal	GAG ConB	309	P500359	28	32.0	39.0	3.0	33.0	30.0	300.0	Pos	DRFFKTLRA	True	1.0	2.31679990257e-23	2.26572900265e-21	True	True	True
893	502-0395	optimal	GAG ConB	363	P500327	3	3.0	2.0	3.0	2.67	-0.33	0.0	Neg	GPIAPGQM	False	4.99997500014e-06	0.999995000025	0.684987778872	True	True	True
894	502-0395	optimal	GAG ConB	364	P500394	1	2.0	4.0	3.0	2.33	-0.67	0.0	Neg	EPTAPPEESF	False	4.99997500014e-06	0.999995000025	0.70351761541	True	True	True
895	502-0395	optimal	GAG ConB	365	P500395	5	3.0	0.0	3.0	2.67	-0.33	0.0	Neg	TPSQKQEPI	False	4.99997500014e-06	0.999995000025	0.719988581222	True	True	True
896	502-0395	optimal	GAG ConB	366	P500397	3	6.0	1.0	3.0	3.33	0.33	3.3	Neg	EPIDKELYPL	False	0.0128334826701	0.98716651733	0.164527752888	True	True	True
897	502-0395	optimal	GAG ConB	367	P500399	67	66.0	37.0	3.0	56.67	53.67	536.7	Pos	YPLASLRSLF	True	1.0	7.01626640236e-47	3.50813320118e-47	True	True	True
898	502-0395	optimal	GAG ConB	377	P500264	0	3.0	2.0	3.0	1.67	-1.33	0.0	Neg	HLVWASREL	False	4.99997500014e-06	0.999995000025	0.734725761159	True	True	True
899	502-0395	optimal	GAG ConB	395	P500315	2	0.0	1.0	3.0	1.0	-2.0	0.0	Neg	TPQDLNTMLN	False	4.99997500014e-06	0.999995000025	0.747989223102	True	True	True
900	502-0395	optimal	GAG ConB	397	P500317	3	2.0	3.0	3.0	2.67	-0.33	0.0	Neg	PQDLNTMLN	False	4.99997500014e-06	0.999995000025	0.663987297462	True	True	True
901	502-0395	optimal	GAG ConB	405	P500360	0	0.0	2.0	3.0	0.67	-2.33	0.0	Neg	DRFYKTRAE	False	4.99997500014e-06	0.999995000025	0.61229380476	True	True	True
902	502-0871	15mer	GAG ConB	132	P501326	1	1.0	0.0	0.17	0.67	0.5	5.0	Neg	DKELYPLASLRSLF	False	0.00265083380839	0.997349166192	0.992896617695	False	False	False
903	502-0871	15mer	GAG ConB	133	P501327	0	0.0	2.0	0.17	0.67	0.5	5.0	Neg	LYPLASLRSLFGND	False	0.00265083380839	0.997349166192	0.992757475554	False	False	False
904	502-0871	15mer	GAG ConB	134	P501328	1	0.0	0.0	0.17	0.33	0.16	1.6	Neg	LASLRSLFGNDPSSQ	False	0.00185064527554	0.998149354724	0.995010191819	False	False	False
905	502-0871	ctrl	CTRL	NEG		0	0.0	0.0	0.17	0.17	0.0	0.0			False	0.0	0.0	0.0	False	False	False
906	502-0871	ctrl	CTRL	POS		9999	9999.0	9999.0	0.17	9999.0	9998.83	99988.3			False	0.0	0.0	0.0	False	False	False
907	502-0871	pool	GAG ConB	1		0	1.0	1.0	0.17	0.67	0.5	5.0	Neg		False	0.272510824441	0.727489175559	0.727489175559	False	False	False
908	502-0871	sub-pool	GAG ConB	1		0	1.0	0.0	0.17	0.33	0.16	1.6	Neg		False	0.0756199201688	0.924380079831	0.761084633262	False	False	False
909	502-0871	sub-pool	GAG ConB	2		1	1.0	0.0	0.17	0.67	0.5	5.0	Neg		False	0.110214699027	0.889785300973	0.679436909978	False	False	False
910	502-0871	sub-pool	GAG ConB	3		2	3.0	0.0	0.17	1.67	1.5	15.0	Neg		False	0.530911481018	0.469088518982	0.469088518982	False	False	False
911	502-0871	15mer	GAG ConB	1	P501201	0	0.0	0.0	1.33	0.0	-1.33	0.0	Neg	MGARASVLSGGELDR	False	4.99997500014e-06	0.999995000025	0.996335267418	False	False	False
912	502-0871	15mer	GAG ConB	10	P501210	1			1.33	1.0	-0.33	0.0	Neg	VWASRELERFAVNPGL	False	4.99997500014e-06	0.999995000025	0.996381014075	False	False	False
913	502-0871	15mer	GAG ConB	11	P501211	0			1.33	0.0	-1.33	0.0	Neg	ELERFAVNPGLLETS	False	4.99997500014e-06	0.999995000025	0.996425631186	False	False	False
914	502-0871	15mer	GAG ConB	12	P501212	0			1.33	0.0	-1.33	0.0	Neg	FAVNPGLLETSEGCR	False	4.99997500014e-06	0.999995000025	0.996469160074	False	False	False
915	502-0871	15mer	GAG ConB	13	P501213	2			1.33	2.0	0.67	6.7	Neg	PGLLETSEGCRQIL	False	0.0043528672924	0.995647132708	0.986661589803	False	False	False
916	502-0871	15mer	GAG ConB	14	P501214	1			1.33	1.0	-0.33	0.0	Neg	LETSEGCRQILGQL	False	4.99997500014e-06	0.999995000025	0.996511640074	False	False	False
917	502-0871	15mer	GAG ConB	15	P501215	0			1.33	0.0	-1.33	0.0	Neg	SEGCRQILGQLQPSL	False	4.99997500014e-06	0.999995000025	0.996553108644	False	False	False
918	502-0871	15mer	GAG ConB	2	P501202	1	4.0	2.0	1.33	2.33	1.0	10.0	Neg	ASVLSGGELDRWEKI	False	0.0047640994207	0.995235900579	0.985912794561	False	False	False
919	502-0871	15mer	GAG ConB	3	P501203	0	1.0	1.0	1.33	0.67	-0.66	0.0	Neg	SGGELDRWEKIRLR	False	4.99997500014e-06	0.999995000025	0.996593601484	False	False	False
920	502-0871	15mer	GAG ConB	4	P501204	0	0.0	1.0	1.33	0.33	-1.0	0.0	Neg	ELDRWEKIRLRPGGK	False	4.99997500014e-06	0.999995000025	0.996671794554	False	False	False
921	502-0871	15mer	GAG ConB	5	P501205	0	2.0	2.0	1.33	1.33	0.0	0.0	Neg	WEKIRLRPGGKKKYK	False	0.00235921667607	0.997640783324	0.99372684668	False	False	False
922	502-0871	15mer	GAG ConB	6	P501206	1	1.0	1.0	1.33	1.0	-0.33	0.0	Neg	RLRPGGKKKYKLKHI	False	4.99997500014e-06	0.999995000025	0.996746473329	False	False	False
923	502-0871	15mer	GAG ConB	7	P501207	1	1.0	2.0	1.33	1.33	0.0	0.0	Neg	GGKKKYKLKHIVWA	False	0.00235921667607	0.997640783324	0.99362648933	False	False	False
924	502-0871	15mer	GAG ConB	8	P501208	0	1.0	2.0	1.33	1.0	-0.33	0.0	Neg	KKYKLKHIVWASREL	False	4.99997500014e-06	0.999995000025	0.99681786952	False	False	False
925	502-0871	15mer	GAG ConB	9	P501209	0			1.33	0.0	-1.33	0.0	Neg	LKHIVWASRELERFA	False	4.99997500014e-06	0.999995000025	0.996852403547	False	False	False
926	502-0871	ctrl	CTRL	NEG		0	2.0	3.0	1.33	1.33	0.0	0.0			False	0.0	0.0	0.0	False	False	False
927	502-0871	ctrl	CTRL	POS		9999	9999.0	9999.0	1.33	9999.0	9997.67	99976.7			False	0.0	0.0	0.0	False	False	False
928	502-0871	mini-pool	GAG ConB	1		1	2.0	2.0	1.33	1.67	0.34	3.4	Neg		False	0.0231208715933	0.976879128407	0.972657363946	False	False	False
929	502-0871	mini-pool	GAG ConB	10		0	2.0	0.0	1.33	0.67	-0.66	0.0	Neg		False	4.99997500014e-06	0.999995000025	0.990698813476	False	False	False
930	502-0871	mini-pool	GAG ConB	11		0	1.0	0.0	1.33	0.33	-1.0	0.0	Neg		False	4.99997500014e-06	0.999995000025	0.989983722203	False	False	False
931	502-0871	mini-pool	GAG ConB	12		1	1.0	0.0	1.33	0.67	-0.66	0.0	Neg		False	4.99997500014e-06	0.999995000025	0.989149449051	False	False	False
932	502-0871	mini-pool	GAG ConB	13		0	0.0	1.0	1.33	0.33	-1.0	0.0	Neg		False	4.99997500014e-06	0.999995000025	0.988163489871	False	False	False
933	502-0871	mini-pool	GAG ConB	14		2	2.0	3.0	1.33	2.33	1.0	10.0	Neg		False	0.0400079294361	0.959992070564	0.959992070564	False	False	False
934	502-0871	mini-pool	GAG ConB	2		0	1.0	0.0	1.33	0.33	-1.0	0.0	Neg		False	4.99997500014e-06	0.999995000025	0.986980338856	False	False	False
935	502-0871	mini-pool	GAG ConB	3		1	0.0	0.0	1.33	0.33	-1.0	0.0	Neg		False	4.99997500014e-06	0.999995000025	0.985534265393	False	False	False
936	502-0871	mini-pool	GAG ConB	4		1	0.0	0.0	1.33	0.33	-1.0	0.0	Neg		False	4.99997500014e-06	0.999995000025	0.983726673563	False	False	False
937	502-0871	mini-pool	GAG ConB	5		1	2.0	1.0	1.33	1.33	0.0	0.0	Neg		False	0.0208010673515	0.979198932649	0.973965677687	False	False	False
938	502-0871	mini-pool	GAG ConB	6		1	0.0	1.0	1.33	0.67	-0.66	0.0	Neg		False	4.99997500014e-06	0.999995000025	0.981402626926	False	False	False
939	502-0871	mini-pool	GAG ConB	7		0	1.0	4.0	1.33	1.67	0.34	3.4	Neg		False	0.0231208715933	0.976879128407	0.971250109126	False	False	False
940	502-0871	mini-pool	GAG ConB	8		0	0.0	1.0	1.33	0.33	-1.0	0.0	Neg		False	4.99997500014e-06	0.999995000025	0.978303898076	False	False	False
941	502-0871	mini-pool	GAG ConB	9		1	4.0	0.0	1.33	1.67	0.34	3.4	Neg		False	0.0231208715933	0.976879128407	0.968435599485	False	False	False
942	502-0871	15mer	GAG ConB	16	P501216	0	0.0	0.0	1.33	0.0	-1.33	0.0	Neg	RQILGQLQPSLQTGS	False	4.99997500014e-06	0.999995000025	0.996886194907	False	False	False
943	502-0871	15mer	GAG ConB	17	P501217	2	1.0	1.0	1.33	1.33	0.0	0.0	Neg	GQLQPSLQTGSEELR	False	0.00235921667607	0.997640783324	0.993520850014	False	False	False
944	502-0871	15mer	GAG ConB	18	P501218	0	0.0	0.0	1.33	0.0	-1.33	0.0	Neg	PSLQTGSEELRSLY	False	4.99997500014e-06	0.999995000025	0.996190804289	False	False	False
945	502-0871	15mer	GAG ConB	19	P501219	1	1.0	1.0	1.33	1.0	-0.33	0.0	Neg	LQTGSEELRSLYNTV	False	4.99997500014e-06	0.999995000025	0.996034467477	False	False	False
946	502-0871	15mer	GAG ConB	20	P501220	2	1.0	0.0	1.33	1.0	-0.33	0.0	Neg	SEELRSLYNTVATLY	False	4.99997500014e-06	0.999995000025	0.995176352092	False	False	False
947	502-0871	15mer	GAG ConB	21	P501221	0	1.0	1.0	1.33	0.67	-0.66	0.0	Neg	RSLYNTVATLYCVH	False	4.99997500014e-06	0.999995000025	0.995255346321	False	False	False
948	502-0871	15mer	GAG ConB	22	P501222	0	1.0	1.0	1.33	0.67	-0.66	0.0	Neg	YNTVATLYCVHQRI	False	4.99997500014e-06	0.999995000025	0.995331792348	False	False	False
949	502-0871	15mer	GAG ConB	23	P501223	1	2.0	0.0	1.33	1.0	-0.33	0.0	Neg	VATLYCVHQRIEVK	False	4.99997500014e-06	0.999995000025	0.995405811518	False	False	False
950	502-0871	15mer	GAG ConB	24	P501224	0	1.0	0.0	1.33	0.33	-1.0	0.0	Neg	LYCVHQRIEVKDTK	False	4.99997500014e-06	0.999995000025	0.995477517588	False	False	False
951	502-0871	15mer	GAG ConB	25	P501225	1	0.0	0.0	1.33	0.33	-1.0	0.0	Neg	VHQRIEVKDTKEAL	False	4.99997500014e-06	0.999995000025	0.995547017318	False	False	False
952	502-0871	15mer	GAG ConB	26	P501226	0	0.0	1.0	1.33	0.33	-1.0	0.0	Neg	RIEVKDTKEALEKI	False	4.99997500014e-06	0.999995000025	0.995679792921	False	False	False
953	502-0871	15mer	GAG ConB	27	P501227	1	0.0	0.0	1.33	0.33	-1.0	0.0	Neg	VKDTKEALEKIEEEQNK	False	4.99997500014e-06	0.999995000025	0.996087988188	False	False	False
954	502-0871	15mer	GAG ConB	28	P501228	0	1.0	0.0	1.33	0.33	-1.0	0.0	Neg	ALEKIEEEQNKSKKK	False	4.99997500014e-06	0.999995000025	0.995804871388	False	False	False
955	502-0871	15mer	GAG ConB	29	P501229	0	1.0	0.0	1.33	0.33	-1.0	0.0	Neg	IEEEQNKSKKKAQQA	False	4.99997500014e-06	0.999995000025	0.995864730368	False	False	False
956	502-0871	15mer	GAG ConB	30	P501230	0	1.0	0.0	1.33	0.33	-1.0	0.0	Neg	EQNKSKKKAQQAAA	False	4.99997500014e-06	0.999995000025	0.99592290318	False	False	False
957	502-0871	15mer	GAG ConB	31	P501231	1	0.0	0.0	1.33	0.33	-1.0	0.0	Neg	KSKKKAQQAAADTGN	False	4.99997500014e-06	0.999995000025	0.995743251849	False	False	False
958	502-0871	15mer	GAG ConB	32	P501232	0	2.0	1.0	1.33	1.0	-0.33	0.0	Neg	KAQQAAADTGNSSQV	False	4.99997500014e-06	0.999995000025	0.995614410995	False	False	False
959	502-0871	15mer	GAG ConB	33	P501233	1	0.0	0.0	1.33	0.33	-1.0	0.0	Neg	AAADTGNSSQVSQNY	False	4.99997500014e-06	0.999995000025	0.995979460081	False	False	False
960	502-0871	15mer	GAG ConB	34	P501234	0	0.0	1.0	1.33	0.33	-1.0	0.0	Neg	TGNSSQVSQNYPIV	False	4.99997500014e-06	0.999995000025	0.995094680093	False	False	False
961	502-0871	15mer	GAG ConB	35	P501235	0	2.0	2.0	1.33	1.33	0.0	0.0	Neg	SSQVSQNYPIVQNL	False	0.00235921667607	0.997640783324	0.993409500466	False	False	False
962	502-0871	15mer	GAG ConB	36	P501236	0	0.0	1.0	1.33	0.33	-1.0	0.0	Neg	VSQNYPIVQNLQGQM	False	4.99997500014e-06	0.999995000025	0.99678256807	False	False	False
963	502-0871	15mer	GAG ConB	37	P501237	1	0.0	0.0	1.33	0.33	-1.0	0.0	Neg	YPIVQNLQGQMVHQA	False	4.99997500014e-06	0.999995000025	0.996983345067	False	False	False
964	502-0871	15mer	GAG ConB	38	P501238	0	2.0	0.0	1.33	0.67	-0.66	0.0	Neg	VQNLQGQMVHQAI	False	4.99997500014e-06	0.999995000025	0.997502595922	False	False	False
965	502-0871	15mer	GAG ConB	39	P501239	0	0.0	0.0	1.33	0.0	-1.33	0.0	Neg	NLQGQMVHQAISPR	False	4.99997500014e-06	0.999995000025	0.997544840059	False	False	False
966	502-0871	15mer	GAG ConB	40	P501240	0	0.0	0.0	1.33	0.0	-1.33	0.0	Neg	GQMVHQAISPRTLNA	False	4.99997500014e-06	0.999995000025	0.997565429639	False	False	False
967	502-0871	15mer	GAG ConB	41	P501241	1	1.0	1.0	1.33	1.0	-0.33	0.0	Neg	HQAISPRTLNAWVKV	False	4.99997500014e-06	0.999995000025	0.997585676059	False	False	False
968	502-0871	15mer	GAG ConB	42	P501242	0	1.0	1.0	1.33	0.67	-0.66	0.0	Neg	SPRTLNAWVKVVEEK	False	4.99997500014e-06	0.999995000025	0.997605587827	False	False	False
969	502-0871	15mer	GAG ConB	43	P501243	2	0.0	0.0	1.33	0.67	-0.66	0.0	Neg	LNAWVKVVEEKAF	False	4.99997500014e-06	0.999995000025	0.996951643436	False	False	False
970	502-0871	15mer	GAG ConB	44	P501244	0	1.0	0.0	1.33	0.33	-1.0	0.0	Neg	AWVKVVEEKAFSPEV	False	4.99997500014e-06	0.999995000025	0.997625173173	False	False	False
971	502-0871	ctrl	CTRL	NEG		2	0.0	1.0	1.33	1.33	0.0	0.0			False	0.0	0.0	0.0	False	False	False
972	502-0871	ctrl	CTRL	POS		9999	9999.0	9999.0	1.33	9999.0	9997.67	99976.7			False	0.0	0.0	0.0	False	False	False
973	502-0871	15mer	GAG ConB	45	P501245	3	0.0	1.0	1.33	1.33	0.0	0.0	Neg	VVEEKAFSPEVIPMF	False	0.00235921667607	0.997640783324	0.993291964831	False	False	False
974	502-0871	15mer	GAG ConB	46	P501246	2	2.0	3.0	1.33	2.33	1.0	10.0	Neg	KAFSPEVIPMFSAL	False	0.0047640994207	0.995235900579	0.984048173357	False	False	False
975	502-0871	15mer	GAG ConB	47	P500626	1	1.0	3.0	1.33	1.67	0.34	3.4	Neg	SPEVIPMFSALSEGA	False	0.00265920107606	0.997340798924	0.992451641754	False	False	False
976	502-0871	15mer	GAG ConB	48	P501247	0	1.0	1.0	1.33	0.67	-0.66	0.0	Neg	IPMFSALSEGATPQDL	False	4.99997500014e-06	0.999995000025	0.997682049017	False	False	False
977	502-0871	15mer	GAG ConB	49	P501248	1	1.0	1.0	1.33	1.0	-0.33	0.0	Neg	ALSEGATPQDLNTML	False	4.99997500014e-06	0.999995000025	0.997718473443	False	False	False
978	502-0871	15mer	GAG ConB	50	P501249	3	0.0	0.0	1.33	1.0	-0.33	0.0	Neg	GATPQDLNTMLNTV	False	4.99997500014e-06	0.999995000025	0.997736258806	False	False	False
979	502-0871	15mer	GAG ConB	51	P501250	0	2.0	1.0	1.33	1.0	-0.33	0.0	Neg	PQDLNTMLNTVGGH	False	4.99997500014e-06	0.999995000025	0.997753768428	False	False	False
980	502-0871	15mer	GAG ConB	52	P501251	0	1.0	0.0	1.33	0.33	-1.0	0.0	Neg	LNTMLNTVGGHQAAM	False	4.99997500014e-06	0.999995000025	0.997771008671	False	False	False
981	502-0871	15mer	GAG ConB	53	P501252	0	1.0	0.0	1.33	0.33	-1.0	0.0	Neg	LNTVGGHQAAMQMLK	False	4.99997500014e-06	0.999995000025	0.997787985705	False	False	False
982	502-0871	15mer	GAG ConB	54	P501253	1	2.0	1.0	1.33	1.33	0.0	0.0	Neg	GGHQAAMQMLKETI	False	0.00235921667607	0.997640783324	0.993036151978	False	False	False
983	502-0871	15mer	GAG ConB	55	P501254	3	2.0	0.0	1.33	1.67	0.34	3.4	Neg	HQAAMQMLKETINEEA	False	0.00265920107606	0.997340798924	0.992283050128	False	False	False
984	502-0871	15mer	GAG ConB	56	P501255	3	0.0	0.0	1.33	1.0	-0.33	0.0	Neg	MQMLKETINEEAAEW	False	4.99997500014e-06	0.999995000025	0.99782117389	False	False	False
985	502-0871	15mer	GAG ConB	57	P501256	1	0.0	0.0	1.33	0.33	-1.0	0.0	Neg	KETINEEAAEWDRLH	False	4.99997500014e-06	0.999995000025	0.997700405771	False	False	False
986	502-0871	15mer	GAG ConB	58	P501257	2	0.0	1.0	1.33	1.0	-0.33	0.0	Neg	NEEAAEWDRLHPVHA	False	4.99997500014e-06	0.999995000025	0.997480922843	False	False	False
987	502-0871	15mer	GAG ConB	59	P501258	1	1.0	2.0	1.33	1.33	0.0	0.0	Neg	AEWDRLHPVHAGPIA	False	0.00235921667607	0.997640783324	0.993822308549	False	False	False
988	502-0871	15mer	GAG ConB	60	P501259	0	0.0	1.0	1.33	0.33	-1.0	0.0	Neg	RLHPVHAGPIAPGQM	False	4.99997500014e-06	0.999995000025	0.997267463459	False	False	False
989	502-0871	15mer	GAG ConB	61	P501260	0	1.0	0.0	1.33	0.33	-1.0	0.0	Neg	VHAGPIAPGQMREPR	False	4.99997500014e-06	0.999995000025	0.997458869534	False	False	False
990	502-0871	15mer	GAG ConB	62	P501261	1	1.0	0.0	1.33	0.67	-0.66	0.0	Neg	PIAPGQMREPRGSDI	False	4.99997500014e-06	0.999995000025	0.997044807413	False	False	False
991	502-0871	15mer	GAG ConB	63	P501262	0	0.0	0.0	1.33	0.0	-1.33	0.0	Neg	GQMREPRGSDIAGTT	False	4.99997500014e-06	0.999995000025	0.997074607338	False	False	False
992	502-0871	15mer	GAG ConB	64	P501263	2	0.0	2.0	1.33	1.33	0.0	0.0	Neg	EPRGSDIAGTTSTL	False	0.00235921667607	0.997640783324	0.993913224615	False	False	False
993	502-0871	15mer	GAG ConB	65	P500643	1	1.0	1.0	1.33	1.0	-0.33	0.0	Neg	GSDIAGTTSTLQEQI	False	4.99997500014e-06	0.999995000025	0.997132436897	False	False	False
994	502-0871	15mer	GAG ConB	66	P501264	5	2.0	0.0	1.33	2.33	1.0	10.0	Neg	AGTTSTLQEQIGWM	False	0.0047640994207	0.995235900579	0.985065239468	False	False	False
995	502-0871	15mer	GAG ConB	67	P501265	1	1.0	1.0	1.33	1.0	-0.33	0.0	Neg	TSTLQEQIGWMTNNPPI	False	4.99997500014e-06	0.999995000025	0.997160501241	False	False	False
996	502-0871	15mer	GAG ConB	68	P501266	2	0.0	1.0	1.33	1.0	-0.33	0.0	Neg	EQIGWMTNNPPIPV	False	4.99997500014e-06	0.999995000025	0.997188020647	False	False	False
997	502-0871	15mer	GAG ConB	69	P501267	0	0.0	0.0	1.33	0.0	-1.33	0.0	Neg	GWMTNNPPIPVGEIY	False	4.99997500014e-06	0.999995000025	0.997215010833	False	False	False
998	502-0871	15mer	GAG ConB	70	P501268	4	2.0	0.0	1.33	2.0	0.67	6.7	Neg	NNPPIPVGEIYKRWI	False	0.00339164659584	0.996608353404	0.987930912649	False	False	False
999	502-0871	15mer	GAG ConB	71	P501269	0	1.0	1.0	1.33	0.67	-0.66	0.0	Neg	IPVGEIYKRWIILGL	False	4.99997500014e-06	0.999995000025	0.997241486921	False	False	False
1000	502-0871	15mer	GAG ConB	72	P501270	2	2.0	0.0	1.33	1.33	0.0	0.0	Neg	EIYKRWIILGLNKIV	False	0.00235921667607	0.997640783324	0.993167712874	False	False	False
1001	502-0871	15mer	GAG ConB	73	P501271	0	2.0	3.0	1.33	1.67	0.34	3.4	Neg	RWIILGLNKIVRMY	False	0.00265920107606	0.997340798924	0.992609356502	False	False	False
1002	502-0871	ctrl	CTRL	NEG		2	2.0	1.0	1.33	1.33	0.0	0.0			False	0.0	0.0	0.0	False	False	False
1003	502-0871	ctrl	CTRL	POS		9999	9999.0	9999.0	1.33	9999.0	9997.67	99976.7			False	0.0	0.0	0.0	False	False	False
1004	502-0871	15mer	GAG ConB	100	P501296	0	0.0	1.0	0.33	0.33	0.0	0.0	Neg	ARVLAEAMSQVTNSA	False	0.00195782591451	0.998042174085	0.994955118785	False	False	False
1005	502-0871	15mer	GAG ConB	101	P501297	0	1.0	0.0	0.33	0.33	0.0	0.0	Neg	AEAMSQVTNSATIMM	False	0.00195782591451	0.998042174085	0.994899992798	False	False	False
1006	502-0871	15mer	GAG ConB	102	P501298	0	1.0	1.0	0.33	0.67	0.34	3.4	Neg	SQVTNSATIMMQR	False	0.00223604132042	0.99776395868	0.994322877175	False	False	False
1007	502-0871	15mer	GAG ConB	74	P501272	4	0.0	1.0	0.33	1.67	1.34	13.4	Neg	ILGLNKIVRMYSPTSI	False	0.011869451206	0.988130548794	0.973226456237	False	False	False
1008	502-0871	15mer	GAG ConB	75	P501273	1	0.0	2.0	0.33	1.0	0.67	6.7	Neg	KIVRMYSPTSILDIR	False	0.00338853164569	0.996611468354	0.990101051575	False	False	False
1009	502-0871	15mer	GAG ConB	76	P501274	0	1.0	2.0	0.33	1.0	0.67	6.7	Neg	MYSPTSILDIRQGPK	False	0.00338853164569	0.996611468354	0.98847344738	False	False	False
1010	502-0871	15mer	GAG ConB	77	P501275	2	1.0	1.0	0.33	1.33	1.0	10.0	Neg	TSILDIRQGPKEPFR	False	0.00602581916729	0.993974180833	0.98140895652	False	False	False
1011	502-0871	15mer	GAG ConB	78	P501276	0	0.0	1.0	0.33	0.33	0.0	0.0	Neg	DIRQGPKEPFRDYV	False	0.00195782591451	0.998042174085	0.994842862229	False	False	False
1012	502-0871	15mer	GAG ConB	79	P501277	0	1.0	1.0	0.33	0.67	0.34	3.4	Neg	RQGPKEPFRDYVDRF	False	0.00223604132042	0.99776395868	0.994248071056	False	False	False
1013	502-0871	15mer	GAG ConB	80	P501278	0	1.0	2.0	0.33	1.0	0.67	6.7	Neg	KEPFRDYVDRFYKTL	False	0.00338853164569	0.996611468354	0.989758398061	False	False	False
1014	502-0871	15mer	GAG ConB	81	P501279	0	0.0	0.0	0.33	0.0	-0.33	0.0	Neg	RDYVDRFYKTLRA	False	4.99997500014e-06	0.999995000025	0.997390325467	False	False	False
1015	502-0871	15mer	GAG ConB	82	P501280	1	0.0	1.0	0.33	0.67	0.34	3.4	Neg	YVDRFYKTLRAEQA	False	0.00223604132042	0.99776395868	0.994088257982	False	False	False
1016	502-0871	15mer	GAG ConB	83	P501281	0	2.0	2.0	0.33	1.33	1.0	10.0	Neg	RFYKTLRAEQASQEV	False	0.00602581916729	0.993974180833	0.982805092555	False	False	False
1017	502-0871	15mer	GAG ConB	84	P501282	1	2.0	4.0	0.33	2.33	2.0	20.0	Neg	TLRAEQASQEVKNWM	False	0.0546809254738	0.945319074526	0.945319074526	False	False	False
1018	502-0871	15mer	GAG ConB	85	P501283	0	1.0	1.0	0.33	0.67	0.34	3.4	Neg	EQASQEVKNWMTETL	False	0.00223604132042	0.99776395868	0.99400277657	False	False	False
1019	502-0871	15mer	GAG ConB	86	P501284	0	0.0	0.0	0.33	0.0	-0.33	0.0	Neg	SQEVKNWMTETLLV	False	4.99997500014e-06	0.999995000025	0.996140081679	False	False	False
1020	502-0871	15mer	GAG ConB	87	P501285	0	0.0	0.0	0.33	0.0	-0.33	0.0	Neg	VKNWMTETLLVQNA	False	4.99997500014e-06	0.999995000025	0.997436425901	False	False	False
1021	502-0871	15mer	GAG ConB	88	P501286	2	1.0	0.0	0.33	1.0	0.67	6.7	Neg	WMTETLLVQNANPDCK	False	0.00338853164569	0.996611468354	0.990692907646	False	False	False
1022	502-0871	15mer	GAG ConB	89	P500665	2	2.0	1.0	0.33	1.67	1.34	13.4	Neg	LLVQNANPDCKTILK	False	0.011869451206	0.988130548794	0.968258425384	False	False	False
1023	502-0871	15mer	GAG ConB	90	P501287	0	0.0	0.0	0.33	0.0	-0.33	0.0	Neg	NANPDCKTILKAL	False	4.99997500014e-06	0.999995000025	0.99741358149	False	False	False
1024	502-0871	15mer	GAG ConB	91	P501288	2	0.0	0.0	0.33	0.67	0.34	3.4	Neg	NPDCKTILKALGPAA	False	0.00223604132042	0.99776395868	0.99416994022	False	False	False
1025	502-0871	15mer	GAG ConB	92	P501289	3	0.0	0.0	0.33	1.0	0.67	6.7	Neg	KTILKALGPAATL	False	0.00338853164569	0.996611468354	0.989377671933	False	False	False
1026	502-0871	15mer	GAG ConB	93	P500668	2	0.0	1.0	0.33	1.0	0.67	6.7	Neg	ILKALGPAATLEEMM	False	0.00338853164569	0.996611468354	0.988952154497	False	False	False
1027	502-0871	15mer	GAG ConB	94	P501290	1	0.0	2.0	0.33	1.0	0.67	6.7	Neg	LGPAATLEEMMTA	False	0.00338853164569	0.996611468354	0.990411071422	False	False	False
1028	502-0871	15mer	GAG ConB	95	P501291	1	1.0	0.0	0.33	0.67	0.34	3.4	Neg	PAATLEEMMTACQGV	False	0.00223604132042	0.99776395868	0.994394566373	False	False	False
1029	502-0871	15mer	GAG ConB	96	P501292	0	0.0	0.0	0.33	0.0	-0.33	0.0	Neg	LEEMMTACQGVGGPGH	False	4.99997500014e-06	0.999995000025	0.997366646607	False	False	False
1030	502-0871	15mer	GAG ConB	97	P501293	0	1.0	4.0	0.33	1.67	1.34	13.4	Neg	TACQGVGGPGHKARV	False	0.011869451206	0.988130548794	0.979613924475	False	False	False
1031	502-0871	15mer	GAG ConB	98	P501294	1	1.0	3.0	0.33	1.67	1.34	13.4	Neg	GVGGPGHKARVLAEA	False	0.011869451206	0.988130548794	0.978194487089	False	False	False
1032	502-0871	15mer	GAG ConB	99	P501295	1	1.0	3.0	0.33	1.67	1.34	13.4	Neg	PGHKARVLAEAMSQV	False	0.011869451206	0.988130548794	0.976207274748	False	False	False
1033	502-0871	ctrl	CTRL	NEG		1	0.0	0.0	0.33	0.33	0.0	0.0			False	0.0	0.0	0.0	False	False	False
1034	502-0871	ctrl	CTRL	POS		9999	9999.0	9999.0	0.33	9999.0	9998.67	99986.7			False	0.0	0.0	0.0	False	False	False
1035	502-0871	15mer	GAG ConB	103	P501299	0	2.0	0.0	0.5	0.67	0.17	1.7	Neg	VTNSATIMMQRGNFR	False	0.00210398957047	0.99789601043	0.994466024415	False	False	False
1036	502-0871	15mer	GAG ConB	104	P501300	1	1.0	1.0	0.5	1.0	0.5	5.0	Neg	ATIMMQRGNFRNQRK	False	0.00272938557295	0.997270614427	0.991911001494	False	False	False
1037	502-0871	15mer	GAG ConB	105	P501301	0	1.0	0.0	0.5	0.33	-0.17	0.0	Neg	MQRGNFRNQRKTVK	False	4.99997500014e-06	0.999995000025	0.997342533273	False	False	False
1038	502-0871	15mer	GAG ConB	106	P501302	1	1.0	1.0	0.5	1.0	0.5	5.0	Neg	GNFRNQRKTVKCF	False	0.00272938557295	0.997270614427	0.99148223246	False	False	False
1039	502-0871	15mer	GAG ConB	107	P501303	1	0.0	0.0	0.5	0.33	-0.17	0.0	Neg	FRNQRKTVKCFNCGK	False	4.99997500014e-06	0.999995000025	0.997317973396	False	False	False
1040	502-0871	15mer	GAG ConB	108	P501304	0	0.0	0.0	0.5	0.0	-0.5	0.0	Neg	RKTVKCFNCGKEGHI	False	4.99997500014e-06	0.999995000025	0.997292954455	False	False	False
1041	502-0871	15mer	GAG ConB	109	P501305	0	1.0	0.0	0.5	0.33	-0.17	0.0	Neg	KCFNCGKEGHIAK	False	4.99997500014e-06	0.999995000025	0.997014393056	False	False	False
1042	502-0871	15mer	GAG ConB	110	P501306	0	1.0	2.0	0.5	1.0	0.5	5.0	Neg	FNCGKEGHIAKNCRA	False	0.00272938557295	0.997270614427	0.990978894897	False	False	False
1043	502-0871	15mer	GAG ConB	111	P501307	0	1.0	1.0	0.5	0.67	0.17	1.7	Neg	KEGHIAKNCRAPRKK	False	0.00210398957047	0.99789601043	0.994600533671	False	False	False
1044	502-0871	15mer	GAG ConB	112	P500685	3	0.0	0.0	0.5	1.0	0.5	5.0	Neg	IAKNCRAPRKKGCWK	False	0.00272938557295	0.997270614427	0.991704862535	False	False	False
1045	502-0871	15mer	GAG ConB	113	P501308	1	1.0	0.0	0.5	0.67	0.17	1.7	Neg	CRAPRKKGCWKCGK	False	0.00210398957047	0.99789601043	0.994534624136	False	False	False
1046	502-0871	15mer	GAG ConB	114	P501309	0	1.0	1.0	0.5	0.67	0.17	1.7	Neg	PRKKGCWKCGKEGH	False	0.00210398957047	0.99789601043	0.994783615713	False	False	False
1047	502-0871	15mer	GAG ConB	115	P501310	0	4.0	0.0	0.5	1.33	0.83	8.3	Neg	KGCWKCGKEGHQMK	False	0.00424533111013	0.99575466889	0.987311095452	False	False	False
1048	502-0871	15mer	GAG ConB	116	P501311	0	0.0	0.0	0.5	0.0	-0.5	0.0	Neg	WKCGKEGHQMKDCTER	False	4.99997500014e-06	0.999995000025	0.99780470551	False	False	False
1049	502-0871	15mer	GAG ConB	117	P501312	1	0.0	0.0	0.5	0.33	-0.17	0.0	Neg	EGHQMKDCTERQANF	False	4.99997500014e-06	0.999995000025	0.997523898521	False	False	False
1050	502-0871	15mer	GAG ConB	118	P501313	1	0.0	0.0	0.5	0.33	-0.17	0.0	Neg	MKDCTERQANFLGKI	False	4.99997500014e-06	0.999995000025	0.997663396187	False	False	False
1051	502-0871	15mer	GAG ConB	119	P501314	0	0.0	1.0	0.5	0.33	-0.17	0.0	Neg	TERQANFLGKIWPSH	False	4.99997500014e-06	0.999995000025	0.997644440058	False	False	False
1052	502-0871	15mer	GAG ConB	120	P501315	1	0.0	1.0	0.5	0.67	0.17	1.7	Neg	ANFLGKIWPSHKGR	False	0.00210398957047	0.99789601043	0.994724891284	False	False	False
1053	502-0871	15mer	GAG ConB	121	P501316	0	1.0	0.0	0.5	0.33	-0.17	0.0	Neg	LGKIWPSHKGRPGNF	False	4.99997500014e-06	0.999995000025	0.99663315263	False	False	False
1054	502-0871	15mer	GAG ConB	122	P501317	0	1.0	0.0	0.5	0.33	-0.17	0.0	Neg	WPSHKGRPGNFLQSR	False	4.99997500014e-06	0.999995000025	0.996919267302	False	False	False
1055	502-0871	15mer	GAG ConB	123	P501318	0	0.0	0.0	0.5	0.0	-0.5	0.0	Neg	KGRPGNFLQSRPEPTA	False	4.99997500014e-06	0.999995000025	0.996709558253	False	False	False
1056	502-0871	15mer	GAG ConB	124	P501319	0	1.0	0.0	0.5	0.33	-0.17	0.0	Neg	NFLQSRPEPTAPPEESF	False	4.99997500014e-06	0.999995000025	0.996240209428	False	False	False
1057	502-0871	15mer	GAG ConB	125	P501320	0	0.0	3.0	0.5	1.0	0.5	5.0	Neg	PEPTAPPEESFRF	False	0.00272938557295	0.997270614427	0.992102416242	False	False	False
1058	502-0871	15mer	GAG ConB	126	P501321	0	1.0	1.0	0.5	0.67	0.17	1.7	Neg	PTAPPEESFRFGEET	False	0.00210398957047	0.99789601043	0.994663908224	False	False	False
1059	502-0871	15mer	GAG ConB	127	P501322	0	1.0	0.0	0.5	0.33	-0.17	0.0	Neg	PEESFRFGEETTTPSQK	False	4.99997500014e-06	0.999995000025	0.996288347769	False	False	False
1060	502-0871	15mer	GAG ConB	128	P501323	2	5.0	0.0	0.5	2.33	1.83	18.3	Neg	FGEETTTPSQKQEPI	False	0.0286743471678	0.971325652832	0.958322363679	False	False	False
1061	502-0871	15mer	GAG ConB	129	P501324	1	1.0	1.0	0.5	1.0	0.5	5.0	Neg	TTTPSQKQEPIDKEL	False	0.00272938557295	0.997270614427	0.991241049878	False	False	False
1062	502-0871	15mer	GAG ConB	130	P500703	1	0.0	0.0	0.5	0.33	-0.17	0.0	Neg	SQKQEPIDKELYPLA	False	4.99997500014e-06	0.999995000025	0.997103811265	False	False	False
1063	502-0871	15mer	GAG ConB	131	P501325	0	0.0	0.0	0.5	0.0	-0.5	0.0	Neg	EPIDKELYPLASLR	False	4.99997500014e-06	0.999995000025	0.997837396473	False	False	False
1064	502-0871	ctrl	CTRL	NEG		0	0.0	0.0	0.5	0.5	0.0	0.0			False	0.0	0.0	0.0	False	False	False
1065	502-0871	ctrl	CTRL	POS		9999	9999.0	9999.0	0.5	9999.0	9998.5	99985.0			False	0.0	0.0	0.0	False	False	False
1066	502-2854	ctrl	CTRL	NEG		0	0.0	2.0	0.5	0.5	0.0	0.0			False	0.0	0.0	0.0	True	True	True
1067	502-2854	ctrl	CTRL	POS		9999	9999.0	9999.0	0.5	9999.0	9998.5	99985.0			False	0.0	0.0	0.0	True	True	True
1068	502-2854	matrix	GAG ConB	1.1		18	8.0	6.0	0.5	10.67	10.17	101.7	Pos		True	0.999999999916	8.39377055246e-11	8.39377055246e-11	True	True	True
1069	502-2854	matrix	GAG ConB	1.2		5	1.0	2.0	0.5	2.67	2.17	21.7	Neg		False	0.293195907038	0.706804092962	0.225179912116	True	True	True
1070	502-2854	matrix	GAG ConB	1.3		2	1.0	0.0	0.5	1.0	0.5	5.0	Neg		False	0.0189677602591	0.981032239741	0.844084293148	True	True	True
1071	502-2854	matrix	GAG ConB	1.4		1	2.0	3.0	0.5	2.0	1.5	15.0	Neg		False	0.0874137358641	0.912586264136	0.42001833426	True	True	True
1072	502-2854	matrix	GAG ConB	1.5		1	0.0	1.0	0.5	0.67	0.17	1.7	Neg		False	0.0151602194411	0.984839780559	0.858513911128	True	True	True
1073	502-2854	matrix	GAG ConB	1.6		2	0.0	2.0	0.5	1.33	0.83	8.3	Neg		False	0.0285307809542	0.971469219046	0.709523139994	True	True	True
1074	502-2854	matrix	GAG ConB	1.7		1	1.0	2.0	0.5	1.33	0.83	8.3	Neg		False	0.0285307809542	0.971469219046	0.728233574212	True	True	True
1075	502-2854	matrix	GAG ConB	1A		2	1.0	3.0	0.5	2.0	1.5	15.0	Neg		False	0.0874137358641	0.912586264136	0.490385181385	True	True	True
1076	502-2854	matrix	GAG ConB	1B		2	0.0	1.0	0.5	1.0	0.5	5.0	Neg		False	0.0189677602591	0.981032239741	0.849156439318	True	True	True
1077	502-2854	matrix	GAG ConB	1C		0	1.0	1.0	0.5	0.67	0.17	1.7	Neg		False	0.0151602194411	0.984839780559	0.854002272934	True	True	True
1078	502-2854	matrix	GAG ConB	1D		3	6.0	2.0	0.5	3.67	3.17	31.7	Neg		False	0.836684881596	0.163315118404	0.064638518501	True	True	True
1079	502-2854	matrix	GAG ConB	1E		4	1.0	3.0	0.5	2.67	2.17	21.7	Neg		False	0.293195907038	0.706804092962	0.321504748285	True	True	True
1080	502-2854	matrix	GAG ConB	1F		2	8.0	3.0	0.5	4.33	3.83	38.3	Neg		False	0.969399562985	0.0306004370147	0.0153002185493	True	True	True
1081	502-2854	matrix	GAG ConB	1G		1	0.0	2.0	0.5	1.0	0.5	5.0	Neg		False	0.0189677602591	0.981032239741	0.838606375285	True	True	True
1082	502-2854	optimal	GAG ConB	10	P500257	9	6.0	18.0	0.5	11.0	10.5	105.0	Pos	RLRPGGKKK	True	0.999999999955	4.45591549441e-11	4.45591549441e-11	True	True	True
1083	502-2854	optimal	GAG ConB	11	P500258	0	0.0	0.0	0.5	0.0	-0.5	0.0	Neg	RLRPGGKKKY	False	4.99997500014e-06	0.999995000025	0.912548287206	True	True	True
1084	502-2854	optimal	GAG ConB	111	P500260	0	0.0	1.0	0.5	0.33	-0.17	0.0	Neg	GGKKKYKL	False	4.99997500014e-06	0.999995000025	0.908175951565	True	True	True
1085	502-2854	optimal	GAG ConB	112	P500381	2	0.0	0.0	0.5	0.67	0.17	1.7	Neg	GPGHKARVL	False	0.00389224741664	0.996107752583	0.868824930797	True	True	True
1086	502-2854	optimal	GAG ConB	115	P500268	2	4.0	3.0	0.5	3.0	2.5	25.0	Neg	GSEELRSLY	False	0.317202405202	0.682797594798	0.341398797422	True	True	True
1087	502-2854	optimal	GAG ConB	35	P500297	1	2.0	0.0	0.5	1.0	0.5	5.0	Neg	SPRTLNAWV	False	0.00586120202236	0.994138797978	0.847611127166	True	True	True
1088	502-2854	optimal	GAG ConB	36	P500314	0	1.0	0.0	0.5	0.33	-0.17	0.0	Neg	TPQDLNTML	False	4.99997500014e-06	0.999995000025	0.89797383507	True	True	True
1089	502-2854	optimal	GAG ConB	43	P500270	4	1.0	4.0	0.5	3.0	2.5	25.0	Neg	ELRSLYNTV	False	0.317202405202	0.682797594798	0.455198396547	True	True	True
1090	502-2854	optimal	GAG ConB	44	P500378	0	0.0	0.0	0.5	0.0	-0.5	0.0	Neg	DCKTILKAL	False	4.99997500014e-06	0.999995000025	0.891972590072	True	True	True
1091	502-2854	optimal	GAG ConB	9	P500253	1	1.0	0.0	0.5	0.67	0.17	1.7	Neg	KIRLRPGGK	False	0.00389224741664	0.996107752583	0.859033944505	True	True	True
1092	502-2854	pool	GAG ConB	1		12	13.0	8.0	0.5	11.0	10.5	105.0	Pos		True	0.999999999998	2.3596011947e-12	2.3596011947e-12	True	True	True
1093	502-2854	sub-pool	GAG ConB	1		10	11.0	7.0	0.5	9.33	8.83	88.3	Pos		True	0.999999999067	9.33313702576e-10	9.33313702576e-10	True	True	True
1094	502-2854	sub-pool	GAG ConB	2		1	3.0	1.0	0.5	1.67	1.17	11.7	Neg		False	0.259948827982	0.740051172018	0.493367448323	True	True	True
1095	502-2854	sub-pool	GAG ConB	3		2	1.0	2.0	0.5	1.67	1.17	11.7	Neg		False	0.259948827982	0.740051172018	0.370025586476	True	True	True
1096	502-2854	15mer	GAG ConB	132	P501326	3	3.0	2.0	2.5	2.67	0.17	1.7	Neg	DKELYPLASLRSLF	False	0.00276470509714	0.997235294903	0.976375489141	True	True	True
1097	502-2854	15mer	GAG ConB	133	P501327	3	1.0	1.0	2.5	1.67	-0.83	0.0	Neg	LYPLASLRSLFGND	False	4.99997500014e-06	0.999995000025	0.983524612806	True	True	True
1098	502-2854	15mer	GAG ConB	134	P501328	4	4.0	2.0	2.5	3.33	0.83	8.3	Neg	LASLRSLFGNDPSSQ	False	0.00403486968137	0.995965130319	0.957341801258	True	True	True
1099	502-2854	ctrl	CTRL	NEG		1	1.0	2.0	2.5	2.5	0.0	0.0			False	0.0	0.0	0.0	True	True	True
1100	502-2854	ctrl	CTRL	POS		9999	9999.0	9999.0	2.5	9999.0	9996.5	99965.0			False	0.0	0.0	0.0	True	True	True
1101	502-2854	matrix	GAG ConB	2.1		1	3.0	2.0	2.5	2.0	-0.5	0.0	Neg		False	4.99997500014e-06	0.999995000025	0.886024122858	True	True	True
1102	502-2854	matrix	GAG ConB	2.2		1	3.0	1.0	2.5	1.67	-0.83	0.0	Neg		False	4.99997500014e-06	0.999995000025	0.892022590077	True	True	True
1103	502-2854	matrix	GAG ConB	2.3		3	3.0	1.0	2.5	2.33	-0.17	0.0	Neg		False	4.99997500014e-06	0.999995000025	0.875663134025	True	True	True
1104	502-2854	matrix	GAG ConB	2.4		0	2.0	1.0	2.5	1.0	-1.5	0.0	Neg		False	4.99997500014e-06	0.999995000025	0.897421210575	True	True	True
1105	502-2854	matrix	GAG ConB	2.5		2	1.0	0.0	2.5	1.0	-1.5	0.0	Neg		False	4.99997500014e-06	0.999995000025	0.879319953613	True	True	True
1106	502-2854	matrix	GAG ConB	2.6		3	3.0	2.0	2.5	2.67	0.17	1.7	Neg		False	0.0197346206643	0.980265379336	0.826254859263	True	True	True
1107	502-2854	matrix	GAG ConB	2.7		3	1.0	4.0	2.5	2.67	0.17	1.7	Neg		False	0.0197346206643	0.980265379336	0.832671964266	True	True	True
1108	502-2854	matrix	GAG ConB	2A		2	4.0	3.0	2.5	3.0	0.5	5.0	Neg		False	0.0231837931514	0.976816206849	0.744805749721	True	True	True
1109	502-2854	matrix	GAG ConB	2B		3	1.0	1.0	2.5	1.67	-0.83	0.0	Neg		False	4.99997500014e-06	0.999995000025	0.867641723315	True	True	True
1110	502-2854	matrix	GAG ConB	2C		0	5.0	3.0	2.5	2.67	0.17	1.7	Neg		False	0.0197346206643	0.980265379336	0.793831591879	True	True	True
1111	502-2854	matrix	GAG ConB	2D		0	1.0	2.0	2.5	1.0	-1.5	0.0	Neg		False	4.99997500014e-06	0.999995000025	0.889104416836	True	True	True
1112	502-2854	matrix	GAG ConB	2E		3	3.0	4.0	2.5	3.33	0.83	8.3	Neg		False	0.0291443991197	0.97085560088	0.687694300073	True	True	True
1113	502-2854	matrix	GAG ConB	2F		0	4.0	5.0	2.5	3.0	0.5	5.0	Neg		False	0.0231837931514	0.976816206849	0.783474159242	True	True	True
1114	502-2854	matrix	GAG ConB	2G		1	0.0	2.0	2.5	1.0	-1.5	0.0	Neg		False	4.99997500014e-06	0.999995000025	0.863229947425	True	True	True
1115	502-2854	matrix	GAG ConB	3.1		2	6.0	3.0	2.5	3.67	1.17	11.7	Neg		False	0.0387920956827	0.961207904317	0.593307199804	True	True	True
1116	502-2854	matrix	GAG ConB	3.2		4	1.0	3.0	2.5	2.67	0.17	1.7	Neg		False	0.0197346206643	0.980265379336	0.819254381077	True	True	True
1117	502-2854	matrix	GAG ConB	3.3		4	1.0	2.0	2.5	2.33	-0.17	0.0	Neg		False	4.99997500014e-06	0.999995000025	0.871777763212	True	True	True
1118	502-2854	matrix	GAG ConB	3.4		4	1.0	4.0	2.5	3.0	0.5	5.0	Neg		False	0.0231837931514	0.976816206849	0.772101097618	True	True	True
1119	502-2854	matrix	GAG ConB	3.5		0	2.0	5.0	2.5	2.33	-0.17	0.0	Neg		False	4.99997500014e-06	0.999995000025	0.882767812082	True	True	True
1120	502-2854	matrix	GAG ConB	3.6		3	3.0	2.0	2.5	2.67	0.17	1.7	Neg		False	0.0197346206643	0.980265379336	0.811587190684	True	True	True
1121	502-2854	matrix	GAG ConB	3A		1	3.0	6.0	2.5	3.33	0.83	8.3	Neg		False	0.0291443991197	0.97085560088	0.661952363636	True	True	True
1122	502-2854	matrix	GAG ConB	3B		3	3.0	2.0	2.5	2.67	0.17	1.7	Neg		False	0.0197346206643	0.980265379336	0.803153281252	True	True	True
1123	502-2854	matrix	GAG ConB	3C		3	2.0	2.0	2.5	2.33	-0.17	0.0	Neg		False	4.99997500014e-06	0.999995000025	0.894791113409	True	True	True
1124	502-2854	matrix	GAG ConB	3D		3	3.0	4.0	2.5	3.33	0.83	8.3	Neg		False	0.0291443991197	0.97085560088	0.631062039911	True	True	True
1125	502-2854	matrix	GAG ConB	3E		2	6.0	4.0	2.5	4.0	1.5	15.0	Neg		False	0.0541393757818	0.945860624218	0.54731961174	True	True	True
1126	502-2854	matrix	GAG ConB	3F		3	4.0	2.0	2.5	3.0	0.5	5.0	Neg		False	0.0231837931514	0.976816206849	0.759306403291	True	True	True
1127	502-2854	15mer	GAG ConB	1	P501201	3	2.0	6.0	2.17	3.67	1.5	15.0	Neg	MGARASVLSGGELDR	False	0.00777083753594	0.992229162464	0.870643752732	True	True	True
1128	502-2854	15mer	GAG ConB	10	P501210	1	3.0	5.0	2.17	3.0	0.83	8.3	Neg	VWASRELERFAVNPGL	False	0.0040047692155	0.995995230785	0.96188749294	True	True	True
1129	502-2854	15mer	GAG ConB	11	P501211	5	4.0	2.0	2.17	3.67	1.5	15.0	Neg	ELERFAVNPGLLETS	False	0.00777083753594	0.992229162464	0.882802293705	True	True	True
1130	502-2854	15mer	GAG ConB	12	P501212	2	5.0	0.0	2.17	2.33	0.16	1.6	Neg	FAVNPGLLETSEGCR	False	0.00268980283177	0.997310197168	0.978034483733	True	True	True
1131	502-2854	15mer	GAG ConB	13	P501213	2	2.0	1.0	2.17	1.67	-0.5	0.0	Neg	PGLLETSEGCRQIL	False	4.99997500014e-06	0.999995000025	0.984449915459	True	True	True
1132	502-2854	15mer	GAG ConB	14	P501214	2	5.0	2.0	2.17	3.0	0.83	8.3	Neg	LETSEGCRQILGQL	False	0.0040047692155	0.995995230785	0.960853925126	True	True	True
1133	502-2854	15mer	GAG ConB	15	P501215	4	2.0	2.0	2.17	2.67	0.5	5.0	Neg	SEGCRQILGQLQPSL	False	0.00315775139775	0.996842248602	0.96977604952	True	True	True
1134	502-2854	15mer	GAG ConB	2	P501202	0	3.0	1.0	2.17	1.33	-0.84	0.0	Neg	ASVLSGGELDRWEKI	False	4.99997500014e-06	0.999995000025	0.984956820391	True	True	True
1135	502-2854	15mer	GAG ConB	3	P501203	1	2.0	2.0	2.17	1.67	-0.5	0.0	Neg	SGGELDRWEKIRLR	False	4.99997500014e-06	0.999995000025	0.985118521247	True	True	True
1136	502-2854	15mer	GAG ConB	4	P501204	3	0.0	1.0	2.17	1.33	-0.84	0.0	Neg	ELDRWEKIRLRPGGK	False	4.99997500014e-06	0.999995000025	0.985276781659	True	True	True
1137	502-2854	15mer	GAG ConB	5	P501205	3	2.0	3.0	2.17	2.67	0.5	5.0	Neg	WEKIRLRPGGKKKYK	False	0.00315775139775	0.996842248602	0.970377520611	True	True	True
1138	502-2854	15mer	GAG ConB	6	P501206	9	21.0	11.0	2.17	13.67	11.5	115.0	Pos	RLRPGGKKKYKLKHI	True	0.999999967416	3.25838557372e-08	3.25838557372e-08	True	True	True
1139	502-2854	15mer	GAG ConB	7	P501207	1	1.0	0.0	2.17	0.67	-1.5	0.0	Neg	GGKKKYKLKHIVWA	False	4.99997500014e-06	0.999995000025	0.985731984289	True	True	True
1140	502-2854	15mer	GAG ConB	8	P501208	1	0.0	0.0	2.17	0.33	-1.84	0.0	Neg	KKYKLKHIVWASREL	False	4.99997500014e-06	0.999995000025	0.984791565669	True	True	True
1141	502-2854	15mer	GAG ConB	9	P501209	4	2.0	4.0	2.17	3.33	1.16	11.6	Neg	LKHIVWASRELERFA	False	0.00542360639375	0.994576393606	0.935270717777	True	True	True
1142	502-2854	ctrl	CTRL	NEG		0	6.0	0.0	2.17	2.17	0.0	0.0			False	0.0	0.0	0.0	True	True	True
1143	502-2854	ctrl	CTRL	POS		9999	9999.0	9999.0	2.17	9999.0	9996.83	99968.3			False	0.0	0.0	0.0	True	True	True
1144	502-2854	mini-pool	GAG ConB	1		10	16.0	8.0	2.17	11.33	9.16	91.6	Pos		True	0.999998120274	1.87972634534e-06	1.87972634534e-06	True	True	True
1145	502-2854	mini-pool	GAG ConB	10		4	2.0	0.0	2.17	2.0	-0.17	0.0	Neg		False	4.99997500014e-06	0.999995000025	0.898407263859	True	True	True
1146	502-2854	mini-pool	GAG ConB	11		0	3.0	3.0	2.17	2.0	-0.17	0.0	Neg		False	4.99997500014e-06	0.999995000025	0.890592822616	True	True	True
1147	502-2854	mini-pool	GAG ConB	12		3	4.0	1.0	2.17	2.67	0.5	5.0	Neg		False	0.0272275919058	0.972772408094	0.766852344235	True	True	True
1148	502-2854	mini-pool	GAG ConB	13		2	2.0	2.0	2.17	2.0	-0.17	0.0	Neg		False	4.99997500014e-06	0.999995000025	0.881475974498	True	True	True
1149	502-2854	mini-pool	GAG ConB	14		4	0.0	0.0	2.17	1.33	-0.84	0.0	Neg		False	4.99997500014e-06	0.999995000025	0.870701517632	True	True	True
1150	502-2854	mini-pool	GAG ConB	2		5	3.0	6.0	2.17	4.67	2.5	25.0	Neg		False	0.209319497993	0.790680502007	0.395341190867	True	True	True
1151	502-2854	mini-pool	GAG ConB	3		0	1.0	1.0	2.17	0.67	-1.5	0.0	Neg		False	4.99997500014e-06	0.999995000025	0.857772169393	True	True	True
1152	502-2854	mini-pool	GAG ConB	4		1	3.0	0.0	2.17	1.33	-0.84	0.0	Neg		False	4.99997500014e-06	0.999995000025	0.841969632656	True	True	True
1153	502-2854	mini-pool	GAG ConB	5		3	1.0	5.0	2.17	3.0	0.83	8.3	Neg		False	0.0341809709958	0.965819029004	0.725668331463	True	True	True
1154	502-2854	mini-pool	GAG ConB	6		1	1.0	1.0	2.17	1.0	-1.17	0.0	Neg		False	4.99997500014e-06	0.999995000025	0.822216461735	True	True	True
1155	502-2854	mini-pool	GAG ConB	7		2	5.0	0.0	2.17	2.33	0.16	1.6	Neg		False	0.0233773715552	0.976622628445	0.796819527694	True	True	True
1156	502-2854	mini-pool	GAG ConB	8		4	3.0	4.0	2.17	3.67	1.5	15.0	Neg		False	0.0640798767109	0.935920123289	0.665630657078	True	True	True
1157	502-2854	mini-pool	GAG ConB	9		3	4.0	4.0	2.17	3.67	1.5	15.0	Neg		False	0.0640798767109	0.935920123289	0.575534168341	True	True	True
1158	502-2854	15mer	GAG ConB	16	P501216	1	3.0	1.0	2.5	1.67	-0.83	0.0	Neg	RQILGQLQPSLQTGS	False	4.99997500014e-06	0.999995000025	0.981042773636	True	True	True
1159	502-2854	15mer	GAG ConB	17	P501217	3	4.0	1.0	2.5	2.67	0.17	1.7	Neg	GQLQPSLQTGSEELR	False	0.00276470509714	0.997235294903	0.973968588476	True	True	True
1160	502-2854	15mer	GAG ConB	18	P501218	5	5.0	4.0	2.5	4.67	2.17	21.7	Neg	PSLQTGSEELRSLY	False	0.0167059259412	0.983294074059	0.722615546892	True	True	True
1161	502-2854	15mer	GAG ConB	19	P501219	2	5.0	0.0	2.5	2.33	-0.17	0.0	Neg	LQTGSEELRSLYNTV	False	4.99997500014e-06	0.999995000025	0.979345559333	True	True	True
1162	502-2854	15mer	GAG ConB	20	P501220	3	4.0	1.0	2.5	2.67	0.17	1.7	Neg	SEELRSLYNTVATLY	False	0.00276470509714	0.997235294903	0.976009527637	True	True	True
1163	502-2854	15mer	GAG ConB	21	P501221	2	2.0	2.0	2.5	2.0	-0.5	0.0	Neg	RSLYNTVATLYCVH	False	4.99997500014e-06	0.999995000025	0.979944093846	True	True	True
1164	502-2854	15mer	GAG ConB	22	P501222	2	1.0	0.0	2.5	1.0	-1.5	0.0	Neg	YNTVATLYCVHQRI	False	4.99997500014e-06	0.999995000025	0.980230535363	True	True	True
1165	502-2854	15mer	GAG ConB	23	P501223	6	2.0	1.0	2.5	3.0	0.5	5.0	Neg	VATLYCVHQRIEVK	False	0.00322637991163	0.996773620088	0.96914660303	True	True	True
1166	502-2854	15mer	GAG ConB	24	P501224	3	3.0	2.0	2.5	2.67	0.17	1.7	Neg	LYCVHQRIEVKDTK	False	0.00276470509714	0.997235294903	0.975630496078	True	True	True
1167	502-2854	15mer	GAG ConB	25	P501225	2	2.0	3.0	2.5	2.33	-0.17	0.0	Neg	VHQRIEVKDTKEAL	False	4.99997500014e-06	0.999995000025	0.98077954827	True	True	True
1168	502-2854	15mer	GAG ConB	26	P501226	2	4.0	5.0	2.5	3.67	1.17	11.7	Neg	RIEVKDTKEALEKI	False	0.00535710087468	0.994642899125	0.938239326845	True	True	True
1169	502-2854	15mer	GAG ConB	27	P501227	3	2.0	1.0	2.5	2.0	-0.5	0.0	Neg	VKDTKEALEKIEEEQNK	False	4.99997500014e-06	0.999995000025	0.98154816634	True	True	True
1170	502-2854	15mer	GAG ConB	28	P501228	2	4.0	2.0	2.5	2.67	0.17	1.7	Neg	ALEKIEEEQNKSKKK	False	0.00276470509714	0.997235294903	0.975237681554	True	True	True
1171	502-2854	15mer	GAG ConB	29	P501229	0	4.0	2.0	2.5	2.0	-0.5	0.0	Neg	IEEEQNKSKKKAQQA	False	4.99997500014e-06	0.999995000025	0.982027304877	True	True	True
1172	502-2854	15mer	GAG ConB	30	P501230	2	2.0	3.0	2.5	2.33	-0.17	0.0	Neg	EQNKSKKKAQQAAA	False	4.99997500014e-06	0.999995000025	0.982257659943	True	True	True
1173	502-2854	15mer	GAG ConB	31	P501231	2	1.0	3.0	2.5	2.0	-0.5	0.0	Neg	KSKKKAQQAAADTGN	False	4.99997500014e-06	0.999995000025	0.982482183235	True	True	True
1174	502-2854	15mer	GAG ConB	32	P501232	3	4.0	4.0	2.5	3.67	1.17	11.7	Neg	KAQQAAADTGNSSQV	False	0.00535710087468	0.994642899125	0.940925211239	True	True	True
1175	502-2854	15mer	GAG ConB	33	P501233	3	4.0	2.0	2.5	3.0	0.5	5.0	Neg	AAADTGNSSQVSQNY	False	0.00322637991163	0.996773620088	0.968488816909	True	True	True
1176	502-2854	15mer	GAG ConB	34	P501234	0	2.0	2.0	2.5	1.33	-1.17	0.0	Neg	TGNSSQVSQNYPIV	False	4.99997500014e-06	0.999995000025	0.986159874761	True	True	True
1177	502-2854	15mer	GAG ConB	35	P501235	6	4.0	2.0	2.5	4.0	1.5	15.0	Neg	SSQVSQNYPIVQNL	False	0.00749330670846	0.992506693292	0.89277542094	True	True	True
1178	502-2854	15mer	GAG ConB	36	P501236	3	1.0	4.0	2.5	2.67	0.17	1.7	Neg	VSQNYPIVQNLQGQM	False	0.00276470509714	0.997235294903	0.974830318344	True	True	True
1179	502-2854	15mer	GAG ConB	37	P501237	2	1.0	2.0	2.5	1.67	-0.83	0.0	Neg	YPIVQNLQGQMVHQA	False	4.99997500014e-06	0.999995000025	0.988561012204	True	True	True
1180	502-2854	15mer	GAG ConB	38	P501238	5	3.0	5.0	2.5	4.33	1.83	18.3	Neg	VQNLQGQMVHQAI	False	0.0109696135724	0.989030386428	0.835937181624	True	True	True
1181	502-2854	15mer	GAG ConB	39	P501239	1	3.0	4.0	2.5	2.67	0.17	1.7	Neg	NLQGQMVHQAISPR	False	0.00276470509714	0.997235294903	0.974407582937	True	True	True
1182	502-2854	15mer	GAG ConB	40	P501240	2	6.0	4.0	2.5	4.0	1.5	15.0	Neg	GQMVHQAISPRTLNA	False	0.00749330670846	0.992506693292	0.901086360303	True	True	True
1183	502-2854	15mer	GAG ConB	41	P501241	5	6.0	6.0	2.5	5.67	3.17	31.7	Neg	HQAISPRTLNAWVKV	False	0.0701118791615	0.929888120838	0.464944076711	True	True	True
1184	502-2854	15mer	GAG ConB	42	P501242	4	0.0	3.0	2.5	2.33	-0.17	0.0	Neg	SPRTLNAWVKVVEEK	False	4.99997500014e-06	0.999995000025	0.988368844341	True	True	True
1185	502-2854	15mer	GAG ConB	43	P501243	6	1.0	3.0	2.5	3.33	0.83	8.3	Neg	LNAWVKVVEEKAF	False	0.00403486968137	0.995965130319	0.959755759324	True	True	True
1186	502-2854	15mer	GAG ConB	44	P501244	3	3.0	4.0	2.5	3.33	0.83	8.3	Neg	AWVKVVEEKAFSPEV	False	0.00403486968137	0.995965130319	0.958587715099	True	True	True
1187	502-2854	ctrl	CTRL	NEG		2	3.0	3.0	2.5	2.5	0.0	0.0			False	0.0	0.0	0.0	True	True	True
1188	502-2854	ctrl	CTRL	POS		9999	9999.0	9999.0	2.5	9999.0	9996.5	99965.0			False	0.0	0.0	0.0	True	True	True
1189	502-2854	15mer	GAG ConB	45	P501245	2	3.0	3.0	3.0	2.67	-0.33	0.0	Neg	VVEEKAFSPEVIPMF	False	4.99997500014e-06	0.999995000025	0.98927009672	True	True	True
1190	502-2854	15mer	GAG ConB	46	P501246	1	3.0	1.0	3.0	1.67	-1.33	0.0	Neg	KAFSPEVIPMFSAL	False	4.99997500014e-06	0.999995000025	0.989352595976	True	True	True
1191	502-2854	15mer	GAG ConB	47	P500626	1	2.0	2.0	3.0	1.67	-1.33	0.0	Neg	SPEVIPMFSALSEGA	False	4.99997500014e-06	0.999995000025	0.989433835702	True	True	True
1192	502-2854	15mer	GAG ConB	48	P501247	5	7.0	1.0	3.0	4.33	1.33	13.3	Neg	IPMFSALSEGATPQDL	False	0.00614907364476	0.993850926355	0.914267735339	True	True	True
1193	502-2854	15mer	GAG ConB	49	P501248	2	3.0	4.0	3.0	3.0	0.0	0.0	Neg	ALSEGATPQDLNTML	False	0.00272902303905	0.997270976961	0.977403136083	True	True	True
1194	502-2854	15mer	GAG ConB	50	P501249	1	4.0	1.0	3.0	2.0	-1.0	0.0	Neg	GATPQDLNTMLNTV	False	4.99997500014e-06	0.999995000025	0.989101200605	True	True	True
1195	502-2854	15mer	GAG ConB	51	P501250	2	4.0	1.0	3.0	2.33	-0.67	0.0	Neg	PQDLNTMLNTVGGH	False	4.99997500014e-06	0.999995000025	0.988170106637	True	True	True
1196	502-2854	15mer	GAG ConB	52	P501251	4	1.0	1.0	3.0	2.0	-1.0	0.0	Neg	LNTMLNTVGGHQAAM	False	4.99997500014e-06	0.999995000025	0.987302224554	True	True	True
1197	502-2854	15mer	GAG ConB	53	P501252	4	2.0	1.0	3.0	2.33	-0.67	0.0	Neg	LNTVGGHQAAMQMLK	False	4.99997500014e-06	0.999995000025	0.988068167901	True	True	True
1198	502-2854	15mer	GAG ConB	54	P501253	1	1.0	1.0	3.0	1.0	-2.0	0.0	Neg	GGHQAAMQMLKETI	False	4.99997500014e-06	0.999995000025	0.986431151727	True	True	True
1199	502-2854	15mer	GAG ConB	55	P501254	2	4.0	2.0	3.0	2.67	-0.33	0.0	Neg	HQAAMQMLKETINEEA	False	4.99997500014e-06	0.999995000025	0.986562839575	True	True	True
1200	502-2854	15mer	GAG ConB	56	P501255	1	1.0	1.0	3.0	1.0	-2.0	0.0	Neg	MQMLKETINEEAAEW	False	4.99997500014e-06	0.999995000025	0.986691994964	True	True	True
1201	502-2854	15mer	GAG ConB	57	P501256	0	1.0	3.0	3.0	1.33	-1.67	0.0	Neg	KETINEEAAEWDRLH	False	4.99997500014e-06	0.999995000025	0.98681869025	True	True	True
1202	502-2854	15mer	GAG ConB	58	P501257	4	2.0	5.0	3.0	3.67	0.67	6.7	Neg	NEEAAEWDRLHPVHA	False	0.00365901911803	0.996340980882	0.963797407289	True	True	True
1203	502-2854	15mer	GAG ConB	59	P501258	1	1.0	2.0	3.0	1.33	-1.67	0.0	Neg	AEWDRLHPVHAGPIA	False	4.99997500014e-06	0.999995000025	0.987064976414	True	True	True
1204	502-2854	15mer	GAG ConB	60	P501259	0	7.0	3.0	3.0	3.33	0.33	3.3	Neg	RLHPVHAGPIAPGQM	False	0.00306065275826	0.996939347242	0.970954951625	True	True	True
1205	502-2854	15mer	GAG ConB	61	P501260	5	0.0	7.0	3.0	4.0	1.0	10.0	Neg	VHAGPIAPGQMREPR	False	0.00462698781251	0.995373012187	0.947700860565	True	True	True
1206	502-2854	15mer	GAG ConB	62	P501261	2	2.0	4.0	3.0	2.67	-0.33	0.0	Neg	PIAPGQMREPRGSDI	False	4.99997500014e-06	0.999995000025	0.987417613422	True	True	True
1207	502-2854	15mer	GAG ConB	63	P501262	0	3.0	5.0	3.0	2.67	-0.33	0.0	Neg	GQMREPRGSDIAGTT	False	4.99997500014e-06	0.999995000025	0.987530923211	True	True	True
1208	502-2854	15mer	GAG ConB	64	P501263	4	3.0	2.0	3.0	3.0	0.0	0.0	Neg	EPRGSDIAGTTSTL	False	0.00272902303905	0.997270976961	0.97772358513	True	True	True
1209	502-2854	15mer	GAG ConB	65	P500643	2	6.0	3.0	3.0	3.67	0.67	6.7	Neg	GSDIAGTTSTLQEQI	False	0.00365901911803	0.996340980882	0.964676963332	True	True	True
1210	502-2854	15mer	GAG ConB	66	P501264	1	4.0	5.0	3.0	3.33	0.33	3.3	Neg	AGTTSTLQEQIGWM	False	0.00306065275826	0.996939347242	0.971507811106	True	True	True
1211	502-2854	15mer	GAG ConB	67	P501265	6	3.0	1.0	3.0	3.33	0.33	3.3	Neg	TSTLQEQIGWMTNNPPI	False	0.00306065275826	0.996939347242	0.972037634775	True	True	True
1212	502-2854	15mer	GAG ConB	68	P501266	2	2.0	5.0	3.0	3.0	0.0	0.0	Neg	EQIGWMTNNPPIPV	False	0.00272902303905	0.997270976961	0.977072005402	True	True	True
1213	502-2854	15mer	GAG ConB	69	P501267	5	1.0	2.0	3.0	2.67	-0.33	0.0	Neg	GWMTNNPPIPVGEIY	False	4.99997500014e-06	0.999995000025	0.9783776168	True	True	True
1214	502-2854	15mer	GAG ConB	70	P501268	4	2.0	7.0	3.0	4.33	1.33	13.3	Neg	NNPPIPVGEIYKRWI	False	0.00614907364476	0.993850926355	0.919573281407	True	True	True
1215	502-2854	15mer	GAG ConB	71	P501269	3	1.0	4.0	3.0	2.67	-0.33	0.0	Neg	IPVGEIYKRWIILGL	False	4.99997500014e-06	0.999995000025	0.989592650203	True	True	True
1216	502-2854	15mer	GAG ConB	72	P501270	10	3.0	2.0	3.0	5.0	2.0	20.0	Neg	EIYKRWIILGLNKIV	False	0.0123354663731	0.987664533627	0.81042164749	True	True	True
1217	502-2854	15mer	GAG ConB	73	P501271	3	3.0	3.0	3.0	3.0	0.0	0.0	Neg	RWIILGLNKIVRMY	False	0.00272902303905	0.997270976961	0.976729649952	True	True	True
1218	502-2854	ctrl	CTRL	NEG		3	2.0	1.0	3.0	3.0	0.0	0.0			False	0.0	0.0	0.0	True	True	True
1219	502-2854	ctrl	CTRL	POS		9999	9999.0	9999.0	3.0	9999.0	9996.0	99960.0			False	0.0	0.0	0.0	True	True	True
1220	502-2854	15mer	GAG ConB	100	P501296	2	6.0	4.0	3.17	4.0	0.83	8.3	Neg	ARVLAEAMSQVTNSA	False	0.0041063492247	0.995893650775	0.95458554488	True	True	True
1221	502-2854	15mer	GAG ConB	101	P501297	4	2.0	3.0	3.17	3.0	-0.17	0.0	Neg	AEAMSQVTNSATIMM	False	4.99997500014e-06	0.999995000025	0.988270317598	True	True	True
1222	502-2854	15mer	GAG ConB	102	P501298	2	0.0	3.0	3.17	1.67	-1.5	0.0	Neg	SQVTNSATIMMQR	False	4.99997500014e-06	0.999995000025	0.983122896045	True	True	True
1223	502-2854	15mer	GAG ConB	74	P501272	1	4.0	2.0	3.17	2.33	-0.84	0.0	Neg	ILGLNKIVRMYSPTSI	False	4.99997500014e-06	0.999995000025	0.987964456317	True	True	True
1224	502-2854	15mer	GAG ConB	75	P501273	5	2.0	7.0	3.17	4.67	1.5	15.0	Neg	KIVRMYSPTSILDIR	False	0.00713895523686	0.992861044763	0.908145951415	True	True	True
1225	502-2854	15mer	GAG ConB	76	P501274	2	3.0	1.0	3.17	2.0	-1.17	0.0	Neg	MYSPTSILDIRQGPK	False	4.99997500014e-06	0.999995000025	0.987858925232	True	True	True
1226	502-2854	15mer	GAG ConB	77	P501275	5	4.0	4.0	3.17	4.33	1.16	11.6	Neg	TSILDIRQGPKEPFR	False	0.00529319276014	0.99470680724	0.943369829239	True	True	True
1227	502-2854	15mer	GAG ConB	78	P501276	3	1.0	0.0	3.17	1.33	-1.84	0.0	Neg	DIRQGPKEPFRDYV	False	4.99997500014e-06	0.999995000025	0.98775152634	True	True	True
1228	502-2854	15mer	GAG ConB	79	P501277	0	0.0	5.0	3.17	1.67	-1.5	0.0	Neg	RQGPKEPFRDYVDRF	False	4.99997500014e-06	0.999995000025	0.987642209611	True	True	True
1229	502-2854	15mer	GAG ConB	80	P501278	2	5.0	1.0	3.17	2.67	-0.5	0.0	Neg	KEPFRDYVDRFYKTL	False	4.99997500014e-06	0.999995000025	0.987184698855	True	True	True
1230	502-2854	15mer	GAG ConB	81	P501279	5	6.0	1.0	3.17	4.0	0.83	8.3	Neg	RDYVDRFYKTLRA	False	0.0041063492247	0.995893650775	0.956009962325	True	True	True
1231	502-2854	15mer	GAG ConB	82	P501280	1	0.0	3.0	3.17	1.33	-1.84	0.0	Neg	YVDRFYKTLRAEQA	False	4.99997500014e-06	0.999995000025	0.9862968562	True	True	True
1232	502-2854	15mer	GAG ConB	83	P501281	1	1.0	2.0	3.17	1.33	-1.84	0.0	Neg	RFYKTLRAEQASQEV	False	4.99997500014e-06	0.999995000025	0.986942995059	True	True	True
1233	502-2854	15mer	GAG ConB	84	P501282	5	4.0	3.0	3.17	4.0	0.83	8.3	Neg	TLRAEQASQEVKNWM	False	0.0041063492247	0.995893650775	0.953055615032	True	True	True
1234	502-2854	15mer	GAG ConB	85	P501283	1	2.0	0.0	3.17	1.0	-2.17	0.0	Neg	EQASQEVKNWMTETL	False	4.99997500014e-06	0.999995000025	0.989513844522	True	True	True
1235	502-2854	15mer	GAG ConB	86	P501284	2	3.0	2.0	3.17	2.33	-0.84	0.0	Neg	SQEVKNWMTETLLV	False	4.99997500014e-06	0.999995000025	0.989186308413	True	True	True
1236	502-2854	15mer	GAG ConB	87	P501285	1	2.0	3.0	3.17	2.0	-1.17	0.0	Neg	VKNWMTETLLVQNA	False	4.99997500014e-06	0.999995000025	0.989014741879	True	True	True
1237	502-2854	15mer	GAG ConB	88	P501286	4	5.0	2.0	3.17	3.67	0.5	5.0	Neg	WMTETLLVQNANPDCK	False	0.00335155451649	0.996648445484	0.967074824493	True	True	True
1238	502-2854	15mer	GAG ConB	89	P500665	7	1.0	4.0	3.17	4.0	0.83	8.3	Neg	LLVQNANPDCKTILK	False	0.0041063492247	0.995893650775	0.951407998273	True	True	True
1239	502-2854	15mer	GAG ConB	90	P501287	4	5.0	2.0	3.17	3.67	0.5	5.0	Neg	NANPDCKTILKAL	False	0.00335155451649	0.996648445484	0.966316526519	True	True	True
1240	502-2854	15mer	GAG ConB	91	P501288	2	1.0	1.0	3.17	1.33	-1.84	0.0	Neg	NPDCKTILKALGPAA	False	4.99997500014e-06	0.999995000025	0.988926899814	True	True	True
1241	502-2854	15mer	GAG ConB	92	P501289	1	3.0	2.0	3.17	2.0	-1.17	0.0	Neg	KTILKALGPAATL	False	4.99997500014e-06	0.999995000025	0.988837640941	True	True	True
1242	502-2854	15mer	GAG ConB	93	P500668	5	0.0	3.0	3.17	2.67	-0.5	0.0	Neg	ILKALGPAATLEEMM	False	4.99997500014e-06	0.999995000025	0.988746930705	True	True	True
1243	502-2854	15mer	GAG ConB	94	P501290	6	2.0	4.0	3.17	4.0	0.83	8.3	Neg	LGPAATLEEMMTA	False	0.0041063492247	0.995893650775	0.949628572173	True	True	True
1244	502-2854	15mer	GAG ConB	95	P501291	6	3.0	2.0	3.17	3.67	0.5	5.0	Neg	PAATLEEMMTACQGV	False	0.00335155451649	0.996648445484	0.965518318125	True	True	True
1245	502-2854	15mer	GAG ConB	96	P501292	1	2.0	3.0	3.17	2.0	-1.17	0.0	Neg	LEEMMTACQGVGGPGH	False	4.99997500014e-06	0.999995000025	0.988654733415	True	True	True
1246	502-2854	15mer	GAG ConB	97	P501293	3	1.0	5.0	3.17	3.0	-0.17	0.0	Neg	TACQGVGGPGHKARV	False	4.99997500014e-06	0.999995000025	0.988465728972	True	True	True
1247	502-2854	15mer	GAG ConB	98	P501294	1	6.0	3.0	3.17	3.33	0.16	1.6	Neg	GVGGPGHKARVLAEA	False	0.00289665485839	0.997103345142	0.972549179885	True	True	True
1248	502-2854	15mer	GAG ConB	99	P501295	3	2.0	3.0	3.17	2.67	-0.5	0.0	Neg	PGHKARVLAEAMSQV	False	4.99997500014e-06	0.999995000025	0.989670279679	True	True	True
1249	502-2854	ctrl	CTRL	NEG		2	0.0	4.0	3.17	3.17	0.0	0.0			False	0.0	0.0	0.0	True	True	True
1250	502-2854	ctrl	CTRL	POS		9999	9999.0	9999.0	3.17	9999.0	9995.83	99958.3			False	0.0	0.0	0.0	True	True	True
1251	502-2854	15mer	GAG ConB	103	P501299	4	4.0	2.0	4.0	3.33	-0.67	0.0	Neg	VTNSATIMMQRGNFR	False	4.99997500014e-06	0.999995000025	0.986020126021	True	True	True
1252	502-2854	15mer	GAG ConB	104	P501300	8	7.0	5.0	4.0	6.67	2.67	26.7	Neg	ATIMMQRGNFRNQRK	False	0.0227200399142	0.977279960086	0.635722704503	True	True	True
1253	502-2854	15mer	GAG ConB	105	P501301	4	7.0	4.0	4.0	5.0	1.0	10.0	Neg	MQRGNFRNQRKTVK	False	0.0046886018965	0.995311398103	0.94562815832	True	True	True
1254	502-2854	15mer	GAG ConB	106	P501302	2	3.0	3.0	4.0	2.67	-1.33	0.0	Neg	GNFRNQRKTVKCF	False	4.99997500014e-06	0.999995000025	0.985877525266	True	True	True
1255	502-2854	15mer	GAG ConB	107	P501303	2	1.0	3.0	4.0	2.0	-2.0	0.0	Neg	FRNQRKTVKCFNCGK	False	4.99997500014e-06	0.999995000025	0.981790887836	True	True	True
1256	502-2854	15mer	GAG ConB	108	P501304	3	4.0	3.0	4.0	3.33	-0.67	0.0	Neg	RKTVKCFNCGKEGHI	False	4.99997500014e-06	0.999995000025	0.981298884804	True	True	True
1257	502-2854	15mer	GAG ConB	109	P501305	3	5.0	2.0	4.0	3.33	-0.67	0.0	Neg	KCFNCGKEGHIAK	False	4.99997500014e-06	0.999995000025	0.978710191927	True	True	True
1258	502-2854	15mer	GAG ConB	110	P501306	4	4.0	3.0	4.0	3.67	-0.33	0.0	Neg	FNCGKEGHIAKNCRA	False	4.99997500014e-06	0.999995000025	0.980508908104	True	True	True
1259	502-2854	15mer	GAG ConB	111	P501307	1	3.0	2.0	4.0	2.0	-2.0	0.0	Neg	KEGHIAKNCRAPRKK	False	4.99997500014e-06	0.999995000025	0.979649227578	True	True	True
1260	502-2854	15mer	GAG ConB	112	P500685	4	8.0	4.0	4.0	5.33	1.33	13.3	Neg	IAKNCRAPRKKGCWK	False	0.00601065898187	0.993989341018	0.92832811195	True	True	True
1261	502-2854	15mer	GAG ConB	113	P501308	3	4.0	5.0	4.0	4.0	0.0	0.0	Neg	CRAPRKKGCWKCGK	False	0.00288925424315	0.997110745757	0.973512378546	True	True	True
1262	502-2854	15mer	GAG ConB	114	P501309	3	2.0	4.0	4.0	3.0	-1.0	0.0	Neg	PRKKGCWKCGKEGH	False	4.99997500014e-06	0.999995000025	0.979032689019	True	True	True
1263	502-2854	15mer	GAG ConB	115	P501310	1	3.0	5.0	4.0	3.0	-1.0	0.0	Neg	KGCWKCGKEGHQMK	False	4.99997500014e-06	0.999995000025	0.982701093445	True	True	True
1264	502-2854	15mer	GAG ConB	116	P501311	5	4.0	3.0	4.0	4.0	0.0	0.0	Neg	WKCGKEGHQMKDCTER	False	0.00288925424315	0.997110745757	0.973040411202	True	True	True
1265	502-2854	15mer	GAG ConB	117	P501312	9	7.0	3.0	4.0	6.33	2.33	23.3	Neg	EGHQMKDCTERQANF	False	0.0155968362521	0.984403163748	0.774973070263	True	True	True
1266	502-2854	15mer	GAG ConB	118	P501313	5	1.0	3.0	4.0	3.0	-1.0	0.0	Neg	MKDCTERQANFLGKI	False	4.99997500014e-06	0.999995000025	0.982914598465	True	True	True
1267	502-2854	15mer	GAG ConB	119	P501314	3	4.0	2.0	4.0	3.0	-1.0	0.0	Neg	TERQANFLGKIWPSH	False	4.99997500014e-06	0.999995000025	0.985583411209	True	True	True
1268	502-2854	15mer	GAG ConB	120	P501315	3	5.0	0.0	4.0	2.67	-1.33	0.0	Neg	ANFLGKIWPSHKGR	False	4.99997500014e-06	0.999995000025	0.985431710274	True	True	True
1269	502-2854	15mer	GAG ConB	121	P501316	3	4.0	3.0	4.0	3.33	-0.67	0.0	Neg	LGKIWPSHKGRPGNF	False	4.99997500014e-06	0.999995000025	0.984622638621	True	True	True
1270	502-2854	15mer	GAG ConB	122	P501317	3	5.0	2.0	4.0	3.33	-0.67	0.0	Neg	WPSHKGRPGNFLQSR	False	4.99997500014e-06	0.999995000025	0.983326174406	True	True	True
1271	502-2854	15mer	GAG ConB	123	P501318	5	5.0	4.0	4.0	4.67	0.67	6.7	Neg	KGRPGNFLQSRPEPTA	False	0.0038090784371	0.996190921563	0.9628675909	True	True	True
1272	502-2854	15mer	GAG ConB	124	P501319	2	4.0	0.0	4.0	2.0	-2.0	0.0	Neg	NFLQSRPEPTAPPEESF	False	4.99997500014e-06	0.999995000025	0.984273266771	True	True	True
1273	502-2854	15mer	GAG ConB	125	P501320	2	2.0	7.0	4.0	3.67	-0.33	0.0	Neg	PEPTAPPEESFRF	False	4.99997500014e-06	0.999995000025	0.984092557193	True	True	True
1274	502-2854	15mer	GAG ConB	126	P501321	3	0.0	7.0	4.0	3.33	-0.67	0.0	Neg	PTAPPEESFRFGEET	False	4.99997500014e-06	0.999995000025	0.983907645067	True	True	True
1275	502-2854	15mer	GAG ConB	127	P501322	3	6.0	8.0	4.0	5.67	1.67	16.7	Neg	PEESFRFGEETTTPSQK	False	0.00799565924774	0.992004340752	0.855445576515	True	True	True
1276	502-2854	15mer	GAG ConB	128	P501323	5	4.0	4.0	4.0	4.33	0.33	3.3	Neg	FGEETTTPSQKQEPI	False	0.00323628961867	0.996763710381	0.967798943661	True	True	True
1277	502-2854	15mer	GAG ConB	129	P501324	2	4.0	5.0	4.0	3.67	-0.33	0.0	Neg	TTTPSQKQEPIDKEL	False	4.99997500014e-06	0.999995000025	0.983718382068	True	True	True
1278	502-2854	15mer	GAG ConB	130	P500703	4	10.0	2.0	4.0	5.33	1.33	13.3	Neg	SQKQEPIDKELYPLA	False	0.00601065898187	0.993989341018	0.924224285133	True	True	True
1279	502-2854	15mer	GAG ConB	131	P501325	3	5.0	8.0	4.0	5.33	1.33	13.3	Neg	EPIDKELYPLASLR	False	0.00601065898187	0.993989341018	0.931975958009	True	True	True
1280	502-2854	ctrl	CTRL	NEG		1	6.0	3.0	4.0	4.0	0.0	0.0			False	0.0	0.0	0.0	True	True	True
1281	502-2854	ctrl	CTRL	POS		9999	9999.0	9999.0	4.0	9999.0	9995.0	99950.0			False	0.0	0.0	0.0	True	True	True
1282	502-2854	ctrl	CTRL	NEG		3	3.0	3.0	3.67	3.67	0.0	0.0			False	0.0	0.0	0.0	True	True	True
1283	502-2854	ctrl	CTRL	POS		9999	9999.0	9999.0	3.67	9999.0	9995.33	99953.3			False	0.0	0.0	0.0	True	True	True
1284	502-2854	optimal	GAG ConB	131	P500377	8	3.0	3.0	3.67	4.67	1.0	10.0	Neg	NPDCKTIL	False	0.0190901893464	0.980909810654	0.776542490366	True	True	True
1285	502-2854	optimal	GAG ConB	161	P500334	4	4.0	7.0	3.67	5.0	1.33	13.3	Neg	EIYKRWII	False	0.0252960761716	0.974703923828	0.653922098194	True	True	True
1286	502-2854	optimal	GAG ConB	188	P500282	3	5.0	6.0	3.67	4.67	1.0	10.0	Neg	EVKDTKEAL	False	0.0190901893464	0.980909810654	0.747347158897	True	True	True
1287	502-2854	optimal	GAG ConB	351	P500326	6	4.0	4.0	3.67	4.67	1.0	10.0	Neg	VHPVHAGPIA	False	0.0190901893464	0.980909810654	0.70842005027	True	True	True
1288	502-2854	optimal	GAG ConB	367	P500399	6	3.0	3.0	3.67	4.0	0.33	3.3	Neg	YPLASLRSLF	False	0.0122821617598	0.98771783824	0.800006417908	True	True	True
1289	502-2854	optimal	GAG ConB	374	P500254	1	0.0	5.0	3.67	2.0	-1.67	0.0	Neg	KIRLRPGGKK	False	4.99997500014e-06	0.999995000025	0.877569602079	True	True	True
1290	502-2854	optimal	GAG ConB	375	P500261	5	6.0	7.0	3.67	6.0	2.33	23.3	Neg	GGKKKYKKL	False	0.0706886225009	0.929311377499	0.573726641785	True	True	True
1291	502-2854	optimal	GAG ConB	397	P500317	3	4.0	5.0	3.67	4.0	0.33	3.3	Neg	PQDLNTMLN	False	0.0122821617598	0.98771783824	0.818777559941	True	True	True
1292	502-2854	optimal	GAG ConB	401	P500333	2	4.0	4.0	3.67	3.33	-0.34	0.0	Neg	GEIYKRWII	False	4.99997500014e-06	0.999995000025	0.903343370067	True	True	True
1293	502-2854	optimal	GAG ConB	410	P500374	3	2.0	3.0	3.67	2.67	-1.0	0.0	Neg	VKNWMTETLL	False	4.99997500014e-06	0.999995000025	0.88522118945	True	True	True
1294	502-2854	optimal	GAG ConB	411	P500382	3	5.0	3.0	3.67	3.67	0.0	0.0	Neg	GPSHKARVL	False	0.0105808714014	0.989419128599	0.834290429819	True	True	True
1295	502-1290	ctrl	CTRL	NEG		0	0.0	3.0	1.17	1.17	0.0	0.0			False	0.0	0.0	0.0	True	True	True
1296	502-1290	ctrl	CTRL	POS		9999	9999.0	9999.0	1.17	9999.0	9997.83	99978.3			False	0.0	0.0	0.0	True	True	True
1297	502-1290	matrix	GAG ConB	1.1		47	37.0	51.0	1.17	45.0	43.83	438.3	Pos		True	1.0	1.88920027274e-58	1.88920027274e-58	True	True	True
1298	502-1290	matrix	GAG ConB	1.2		71	58.0	44.0	1.17	57.67	56.5	565.0	Pos		True	1.0	7.83211396463e-78	9.4460013637e-59	True	True	True
1299	502-1290	matrix	GAG ConB	1.3		9	3.0	3.0	1.17	5.0	3.83	38.3	Neg		False	0.88293053543	0.11706946457	0.017014437878	True	True	True
1300	502-1290	matrix	GAG ConB	1.4		11	11.0	17.0	1.17	13.0	11.83	118.3	Pos		True	0.999999999981	1.92903159911e-11	3.85806319822e-12	True	True	True
1301	502-1290	matrix	GAG ConB	1.5		2	1.0	1.0	1.17	1.33	0.16	1.6	Neg		False	0.0171601101165	0.982839889884	0.599875811296	True	True	True
1302	502-1290	matrix	GAG ConB	1.6		3	7.0	4.0	1.17	4.67	3.5	35.0	Neg		False	0.777287507916	0.222712492084	0.0427266946537	True	True	True
1303	502-1290	matrix	GAG ConB	1.7		2	2.0	0.0	1.17	1.33	0.16	1.6	Neg		False	0.0171601101165	0.982839889884	0.614605198934	True	True	True
1304	502-1290	matrix	GAG ConB	1A		66	72.0	66.0	1.17	68.0	66.83	668.3	Pos		True	1.0	9.37469860468e-94	6.29733424247e-59	True	True	True
1305	502-1290	matrix	GAG ConB	1B		4	6.0	4.0	1.17	4.67	3.5	35.0	Neg		False	0.777287507916	0.222712492084	0.0627251165904	True	True	True
1306	502-1290	matrix	GAG ConB	1C		2	2.0	3.0	1.17	2.33	1.16	11.6	Neg		False	0.0412983650063	0.958701634994	0.388328943283	True	True	True
1307	502-1290	matrix	GAG ConB	1D		0	2.0	0.0	1.17	0.67	-0.5	0.0	Neg		False	4.99997500014e-06	0.999995000025	0.686865786639	True	True	True
1308	502-1290	matrix	GAG ConB	1E		3	0.0	4.0	1.17	2.33	1.16	11.6	Neg		False	0.0412983650063	0.958701634994	0.42188027809	True	True	True
1309	502-1290	matrix	GAG ConB	1F		6	7.0	7.0	1.17	6.67	5.5	55.0	Pos		True	0.997968399443	0.00203160055737	0.00033860009611	True	True	True
1310	502-1290	matrix	GAG ConB	1G		42	35.0	34.0	1.17	37.0	35.83	358.3	Pos		True	1.0	2.49130740048e-46	6.2282685012e-47	True	True	True
1311	502-1290	optimal	GAG ConB	10	P500257	0	1.0	0.0	1.17	0.33	-0.84	0.0	Neg	RLRPGGKKK	False	4.99997500014e-06	0.999995000025	0.899383486814	True	True	True
1312	502-1290	optimal	GAG ConB	11	P500258	7	7.0	5.0	1.17	6.33	5.16	51.6	Pos	RLRPGGKKKY	False	0.991405659961	0.00859434003875	0.00286478001292	True	True	True
1313	502-1290	optimal	GAG ConB	17	P500279	3	2.0	0.0	1.17	1.67	0.5	5.0	Neg	TLYCVHQRI	False	0.00776186371216	0.992238136288	0.71768924627	True	True	True
1314	502-1290	optimal	GAG ConB	18	P500380	1	0.0	2.0	1.17	1.0	-0.17	0.0	Neg	ACQGVGGPGHK	False	4.99997500014e-06	0.999995000025	0.792064539389	True	True	True
1315	502-1290	optimal	GAG ConB	22	P500263	57	51.0	69.0	1.17	59.0	57.83	578.3	Pos	KYKLKHIVW	True	1.0	6.76332594004e-78	2.42232384757e-32	True	True	True
1316	502-1290	optimal	GAG ConB	23	P500352	2	2.0	2.0	1.17	2.0	0.83	8.3	Neg	RDYVDRFFKTL	False	0.0114121278714	0.988587872129	0.657083966728	True	True	True
1317	502-1290	optimal	GAG ConB	29	P500272	1	2.0	0.0	1.17	1.0	-0.17	0.0	Neg	RSLYNTVATLY	False	4.99997500014e-06	0.999995000025	0.805060193179	True	True	True
1318	502-1290	optimal	GAG ConB	50	P500343	0	2.0	3.0	1.17	1.67	0.5	5.0	Neg	GLNKIVRMY	False	0.00776186371216	0.992238136288	0.740568320438	True	True	True
1319	502-1290	optimal	GAG ConB	73	P500319	1	2.0	1.0	1.17	1.33	0.16	1.6	Neg	GHQAAMQML	False	0.00584175447063	0.994158245529	0.760075237752	True	True	True
1320	502-1290	optimal	GAG ConB	80	P500353	3	1.0	2.0	1.17	2.0	0.83	8.3	Neg	RDYVDRFYKTL	False	0.0114121278714	0.988587872129	0.690234357268	True	True	True
1321	502-1290	pool	GAG ConB	1		73	67.0	88.0	1.17	76.0	74.83	748.3	Pos		True	1.0	2.9486748138e-100	2.9486748138e-100	True	True	True
1322	502-1290	sub-pool	GAG ConB	1		88	96.0	83.0	1.17	89.0	87.83	878.3	Pos		True	1.0	9.47603009709e-122	9.47603009709e-122	True	True	True
1323	502-1290	sub-pool	GAG ConB	2		11	5.0	2.0	1.17	6.0	4.83	48.3	Neg		True	0.998100323713	0.0018996762866	0.000949838143299	True	True	True
1324	502-1290	sub-pool	GAG ConB	3		2	4.0	3.0	1.17	3.0	1.83	18.3	Neg		False	0.43079361004	0.56920638996	0.190368688749	True	True	True
1325	502-1290	15mer	GAG ConB	132	P501326	7	3.0	3.0	3.0	4.33	1.33	13.3	Neg	DKELYPLASLRSLF	False	0.00614907364476	0.993850926355	0.833354330516	True	True	True
1326	502-1290	15mer	GAG ConB	133	P501327	3	3.0	3.0	3.0	3.0	0.0	0.0	Neg	LYPLASLRSLFGND	False	0.00272902303905	0.997270976961	0.908229020732	True	True	True
1327	502-1290	15mer	GAG ConB	134	P501328	2	1.0	2.0	3.0	1.67	-1.33	0.0	Neg	LASLRSLFGNDPSSQ	False	4.99997500014e-06	0.999995000025	0.922955633914	True	True	True
1328	502-1290	ctrl	CTRL	NEG		1	1.0	2.0	3.0	3.0	0.0	0.0			False	0.0	0.0	0.0	True	True	True
1329	502-1290	ctrl	CTRL	POS		9999	9999.0	9999.0	3.0	9999.0	9996.0	99960.0			False	0.0	0.0	0.0	True	True	True
1330	502-1290	matrix	GAG ConB	2.1		2	2.0	3.0	3.0	2.33	-0.67	0.0	Neg		False	4.99997500014e-06	0.999995000025	0.705285152132	True	True	True
1331	502-1290	matrix	GAG ConB	2.2		4	1.0	1.0	3.0	2.0	-1.0	0.0	Neg		False	4.99997500014e-06	0.999995000025	0.713705433501	True	True	True
1332	502-1290	matrix	GAG ConB	2.3		1	0.0	2.0	3.0	1.0	-2.0	0.0	Neg		False	4.99997500014e-06	0.999995000025	0.72165792146	True	True	True
1333	502-1290	matrix	GAG ConB	2.4		3	7.0	4.0	3.0	4.67	1.67	16.7	Neg		False	0.0624330397486	0.937566960251	0.258617962361	True	True	True
1334	502-1290	matrix	GAG ConB	2.5		8	4.0	9.0	3.0	7.0	4.0	40.0	Neg		False	0.659825267846	0.340174732154	0.0904700781467	True	True	True
1335	502-1290	matrix	GAG ConB	2.6		6	2.0	5.0	3.0	4.33	1.33	13.3	Neg		False	0.0450390134087	0.954960986591	0.350304097169	True	True	True
1336	502-1290	matrix	GAG ConB	2.7		3	3.0	2.0	3.0	2.67	-0.33	0.0	Neg		False	4.99997500014e-06	0.999995000025	0.743068465965	True	True	True
1337	502-1290	matrix	GAG ConB	2A		4	3.0	4.0	3.0	3.67	0.67	6.7	Neg		False	0.0265290425137	0.973470957486	0.479942454868	True	True	True
1338	502-1290	matrix	GAG ConB	2B		4	5.0	2.0	3.0	3.67	0.67	6.7	Neg		False	0.0265290425137	0.973470957486	0.452524204723	True	True	True
1339	502-1290	matrix	GAG ConB	2C		2	5.0	3.0	3.0	3.33	0.33	3.3	Neg		False	0.0219998403723	0.978000159628	0.547859414608	True	True	True
1340	502-1290	matrix	GAG ConB	2D		0	5.0	2.0	3.0	2.33	-0.67	0.0	Neg		False	4.99997500014e-06	0.999995000025	0.628878895271	True	True	True
1341	502-1290	matrix	GAG ConB	2E		8	4.0	7.0	3.0	6.33	3.33	33.3	Neg		False	0.391031756622	0.608968243378	0.137606274986	True	True	True
1342	502-1290	matrix	GAG ConB	2F		7	4.0	3.0	3.0	4.67	1.67	16.7	Neg		False	0.0624330397486	0.937566960251	0.307114319353	True	True	True
1343	502-1290	matrix	GAG ConB	2G		5	3.0	1.0	3.0	3.0	0.0	0.0	Neg		False	0.0194258644276	0.980574135572	0.566673098128	True	True	True
1344	502-1290	matrix	GAG ConB	3.1		1	2.0	2.0	3.0	1.67	-1.33	0.0	Neg		False	4.99997500014e-06	0.999995000025	0.729180545205	True	True	True
1345	502-1290	matrix	GAG ConB	3.2		0	4.0	3.0	3.0	2.33	-0.67	0.0	Neg		False	4.99997500014e-06	0.999995000025	0.696354550681	True	True	True
1346	502-1290	matrix	GAG ConB	3.3		3	1.0	1.0	3.0	1.67	-1.33	0.0	Neg		False	4.99997500014e-06	0.999995000025	0.676764844272	True	True	True
1347	502-1290	matrix	GAG ConB	3.4		2	3.0	4.0	3.0	3.0	0.0	0.0	Neg		False	0.0194258644276	0.980574135572	0.583918974689	True	True	True
1348	502-1290	matrix	GAG ConB	3.5		2	3.0	2.0	3.0	2.33	-0.67	0.0	Neg		False	4.99997500014e-06	0.999995000025	0.665990505746	True	True	True
1349	502-1290	matrix	GAG ConB	3.6		5	3.0	2.0	3.0	3.33	0.33	3.3	Neg		False	0.0219998403723	0.978000159628	0.527376521988	True	True	True
1350	502-1290	matrix	GAG ConB	3A		0	3.0	2.0	3.0	1.67	-1.33	0.0	Neg		False	4.99997500014e-06	0.999995000025	0.654473109392	True	True	True
1351	502-1290	matrix	GAG ConB	3B		0	0.0	1.0	3.0	0.33	-2.67	0.0	Neg		False	4.99997500014e-06	0.999995000025	0.642133041869	True	True	True
1352	502-1290	matrix	GAG ConB	3C		2	2.0	6.0	3.0	3.33	0.33	3.3	Neg		False	0.0219998403723	0.978000159628	0.504845340106	True	True	True
1353	502-1290	matrix	GAG ConB	3D		4	3.0	8.0	3.0	5.0	2.0	20.0	Neg		False	0.0892024744019	0.910797525598	0.202038879204	True	True	True
1354	502-1290	matrix	GAG ConB	3E		2	0.0	3.0	3.0	1.67	-1.33	0.0	Neg		False	4.99997500014e-06	0.999995000025	0.736307241384	True	True	True
1355	502-1290	matrix	GAG ConB	3F		2	1.0	2.0	3.0	1.67	-1.33	0.0	Neg		False	4.99997500014e-06	0.999995000025	0.749491629316	True	True	True
1356	502-1290	15mer	GAG ConB	1	P501201	0	0.0	5.0	1.67	1.67	0.0	0.0	Neg	MGARASVLSGGELDR	False	0.00244995247322	0.997550047527	0.91823893803	True	True	True
1357	502-1290	15mer	GAG ConB	10	P501210	1	0.0	2.0	1.67	1.0	-0.67	0.0	Neg	VWASRELERFAVNPGL	False	4.99997500014e-06	0.999995000025	0.929091512631	True	True	True
1358	502-1290	15mer	GAG ConB	11	P501211	0	2.0	5.0	1.67	2.33	0.66	6.6	Neg	ELERFAVNPGLLETS	False	0.00344303008716	0.996556969913	0.885074435127	True	True	True
1359	502-1290	15mer	GAG ConB	12	P501212	1	1.0	4.0	1.67	2.0	0.33	3.3	Neg	FAVNPGLLETSEGCR	False	0.0027570236029	0.997242976397	0.907193649148	True	True	True
1360	502-1290	15mer	GAG ConB	13	P501213	4	2.0	3.0	1.67	3.0	1.33	13.3	Neg	PGLLETSEGCRQIL	False	0.00681848140257	0.993181518597	0.826225985593	True	True	True
1361	502-1290	15mer	GAG ConB	14	P501214	2	2.0	5.0	1.67	3.0	1.33	13.3	Neg	LETSEGCRQILGQL	False	0.00681848140257	0.993181518597	0.822431541661	True	True	True
1362	502-1290	15mer	GAG ConB	15	P501215	5	4.0	2.0	1.67	3.67	2.0	20.0	Neg	SEGCRQILGQLQPSL	False	0.0170847067038	0.982915293296	0.654571363897	True	True	True
1363	502-1290	15mer	GAG ConB	2	P501202	4	2.0	3.0	1.67	3.0	1.33	13.3	Neg	ASVLSGGELDRWEKI	False	0.00681848140257	0.993181518597	0.818460611965	True	True	True
1364	502-1290	15mer	GAG ConB	3	P501203	2	3.0	2.0	1.67	2.33	0.66	6.6	Neg	SGGELDRWEKIRLR	False	0.00344303008716	0.996556969913	0.886667042767	True	True	True
1365	502-1290	15mer	GAG ConB	4	P501204	0	3.0	2.0	1.67	1.67	0.0	0.0	Neg	ELDRWEKIRLRPGGK	False	0.00244995247322	0.997550047527	0.917421297726	True	True	True
1366	502-1290	15mer	GAG ConB	5	P501205	7	5.0	4.0	1.67	5.33	3.66	36.6	Neg	WEKIRLRPGGKKKYK	False	0.262814270257	0.737185729743	0.148522264042	True	True	True
1367	502-1290	15mer	GAG ConB	6	P501206	15	13.0	12.0	1.67	13.33	11.66	116.6	Pos	RLRPGGKKKYKLKHI	True	0.999999996646	3.35380280038e-09	6.70780046813e-10	True	True	True
1368	502-1290	15mer	GAG ConB	7	P501207	46	47.0	75.0	1.67	56.0	54.33	543.3	Pos	GGKKKYKLKHIVWA	True	1.0	8.61685491975e-70	8.61685491975e-70	True	True	True
1369	502-1290	15mer	GAG ConB	8	P501208	72	59.0	55.0	1.67	62.0	60.33	603.3	Pos	KKYKLKHIVWASREL	True	1.0	9.71067868893e-79	4.30842746473e-70	True	True	True
1370	502-1290	15mer	GAG ConB	9	P501209	3	3.0	4.0	1.67	3.33	1.66	16.6	Neg	LKHIVWASRELERFA	False	0.0105339971305	0.989466002869	0.743268921181	True	True	True
1371	502-1290	ctrl	CTRL	NEG		3	0.0	3.0	1.67	1.67	0.0	0.0			False	0.0	0.0	0.0	True	True	True
1372	502-1290	ctrl	CTRL	POS		9999	9999.0	9999.0	1.67	9999.0	9997.33	99973.3			False	0.0	0.0	0.0	True	True	True
1373	502-1290	mini-pool	GAG ConB	1		69	80.0	96.0	1.67	81.67	80.0	800.0	Pos		True	1.0	6.66495317105e-109	6.66495317105e-109	True	True	True
1374	502-1290	mini-pool	GAG ConB	10		2	3.0	7.0	1.67	4.0	2.33	23.3	Neg		False	0.202119296169	0.797880703831	0.297866907903	True	True	True
1375	502-1290	mini-pool	GAG ConB	11		0	2.0	3.0	1.67	1.67	0.0	0.0	Neg		False	0.0214870823165	0.978512917684	0.720410640479	True	True	True
1376	502-1290	mini-pool	GAG ConB	12		2	2.0	2.0	1.67	2.0	0.33	3.3	Neg		False	0.0239277306018	0.976072269398	0.677393594278	True	True	True
1377	502-1290	mini-pool	GAG ConB	13		2	1.0	5.0	1.67	2.67	1.0	10.0	Neg		False	0.0394937898946	0.960506210105	0.529451630587	True	True	True
1378	502-1290	mini-pool	GAG ConB	14		2	4.0	1.0	1.67	2.33	0.66	6.6	Neg		False	0.0295172260741	0.970482773926	0.617657859255	True	True	True
1379	502-1290	mini-pool	GAG ConB	2		5	0.0	1.0	1.67	2.0	0.33	3.3	Neg		False	0.0239277306018	0.976072269398	0.650240987449	True	True	True
1380	502-1290	mini-pool	GAG ConB	3		18	17.0	8.0	1.67	14.33	12.66	126.6	Pos		True	0.999999999978	2.15728029094e-11	1.07864014547e-11	True	True	True
1381	502-1290	mini-pool	GAG ConB	4		3	7.0	0.0	1.67	3.33	1.66	16.6	Neg		False	0.0842766456705	0.915723354329	0.467872404941	True	True	True
1382	502-1290	mini-pool	GAG ConB	5		1	0.0	4.0	1.67	1.67	0.0	0.0	Neg		False	0.0214870823165	0.978512917684	0.700556619156	True	True	True
1383	502-1290	mini-pool	GAG ConB	6		2	3.0	8.0	1.67	4.33	2.66	26.6	Neg		False	0.308607328473	0.691392671527	0.172863458921	True	True	True
1384	502-1290	mini-pool	GAG ConB	7		1	7.0	3.0	1.67	3.67	2.0	20.0	Neg		False	0.129951059256	0.870048940744	0.393230580043	True	True	True
1385	502-1290	mini-pool	GAG ConB	8		1	3.0	3.0	1.67	2.33	0.66	6.6	Neg		False	0.0295172260741	0.970482773926	0.578455090958	True	True	True
1386	502-1290	mini-pool	GAG ConB	9		13	9.0	5.0	1.67	9.0	7.33	73.3	Pos		True	0.999938835865	6.11641354376e-05	2.03880523368e-05	True	True	True
1387	502-1290	15mer	GAG ConB	16	P501216	5	1.0	4.0	2.33	3.33	1.0	10.0	Neg	RQILGQLQPSLQTGS	False	0.00461916316158	0.995380836838	0.859278160669	True	True	True
1388	502-1290	15mer	GAG ConB	17	P501217	1	5.0	4.0	2.33	3.33	1.0	10.0	Neg	GQLQPSLQTGSEELR	False	0.00461916316158	0.995380836838	0.856803566557	True	True	True
1389	502-1290	15mer	GAG ConB	18	P501218	4	0.0	2.0	2.33	2.0	-0.33	0.0	Neg	PSLQTGSEELRSLY	False	4.99997500014e-06	0.999995000025	0.930925223512	True	True	True
1390	502-1290	15mer	GAG ConB	19	P501219	3	1.0	3.0	2.33	2.33	0.0	0.0	Neg	LQTGSEELRSLYNTV	False	0.00260223517997	0.99739776482	0.91397981223	True	True	True
1391	502-1290	15mer	GAG ConB	20	P501220	1	2.0	4.0	2.33	2.33	0.0	0.0	Neg	SEELRSLYNTVATLY	False	0.00260223517997	0.99739776482	0.915735979653	True	True	True
1392	502-1290	15mer	GAG ConB	21	P501221	2	4.0	3.0	2.33	3.0	0.67	6.7	Neg	RSLYNTVATLYCVH	False	0.00355207983135	0.996447920169	0.881748225876	True	True	True
1393	502-1290	15mer	GAG ConB	22	P501222	24	14.0	19.0	2.33	19.0	16.67	166.7	Pos	YNTVATLYCVHQRI	True	1.0	2.67857032475e-14	8.92856774918e-15	True	True	True
1394	502-1290	15mer	GAG ConB	23	P501223	20	18.0	18.0	2.33	18.67	16.34	163.4	Pos	VATLYCVHQRIEVK	True	1.0	7.06479807358e-14	2.43584209958e-14	True	True	True
1395	502-1290	15mer	GAG ConB	24	P501224	4	3.0	2.0	2.33	3.0	0.67	6.7	Neg	LYCVHQRIEVKDTK	False	0.00355207983135	0.996447920169	0.88001035172	True	True	True
1396	502-1290	15mer	GAG ConB	25	P501225	3	1.0	0.0	2.33	1.33	-1.0	0.0	Neg	VHQRIEVKDTKEAL	False	4.99997500014e-06	0.999995000025	0.938363507137	True	True	True
1397	502-1290	15mer	GAG ConB	26	P501226	1	3.0	0.0	2.33	1.33	-1.0	0.0	Neg	RIEVKDTKEALEKI	False	4.99997500014e-06	0.999995000025	0.937885743626	True	True	True
1398	502-1290	15mer	GAG ConB	27	P501227	2	4.0	7.0	2.33	4.33	2.0	20.0	Neg	VKDTKEALEKIEEEQNK	False	0.0139770839083	0.986022916092	0.668982300949	True	True	True
1399	502-1290	15mer	GAG ConB	28	P501228	1	3.0	2.0	2.33	2.0	-0.33	0.0	Neg	ALEKIEEEQNKSKKK	False	4.99997500014e-06	0.999995000025	0.9369076451	True	True	True
1400	502-1290	15mer	GAG ConB	29	P501229	1	6.0	0.0	2.33	2.33	0.0	0.0	Neg	IEEEQNKSKKKAQQA	False	0.00260223517997	0.99739776482	0.916586623249	True	True	True
1401	502-1290	15mer	GAG ConB	30	P501230	5	3.0	4.0	2.33	4.0	1.67	16.7	Neg	EQNKSKKKAQQAAA	False	0.00922960585034	0.99077039415	0.751252839664	True	True	True
1402	502-1290	15mer	GAG ConB	31	P501231	6	4.0	3.0	2.33	4.33	2.0	20.0	Neg	KSKKKAQQAAADTGN	False	0.0139770839083	0.986022916092	0.68219232658	True	True	True
1403	502-1290	15mer	GAG ConB	32	P501232	1	3.0	1.0	2.33	1.67	-0.66	0.0	Neg	KAQQAAADTGNSSQV	False	4.99997500014e-06	0.999995000025	0.935381338126	True	True	True
1404	502-1290	15mer	GAG ConB	33	P501233	1	2.0	4.0	2.33	2.33	0.0	0.0	Neg	AAADTGNSSQVSQNY	False	0.00260223517997	0.99739776482	0.914867237258	True	True	True
1405	502-1290	15mer	GAG ConB	34	P501234	0	3.0	2.0	2.33	1.67	-0.66	0.0	Neg	TGNSSQVSQNYPIV	False	4.99997500014e-06	0.999995000025	0.934856023801	True	True	True
1406	502-1290	15mer	GAG ConB	35	P501235	8	4.0	2.0	2.33	4.67	2.34	23.4	Neg	SSQVSQNYPIVQNL	False	0.0219700090066	0.978029990993	0.53211204667	True	True	True
1407	502-1290	15mer	GAG ConB	36	P501236	1	2.0	6.0	2.33	3.0	0.67	6.7	Neg	VSQNYPIVQNLQGQM	False	0.00355207983135	0.996447920169	0.883434986086	True	True	True
1408	502-1290	15mer	GAG ConB	37	P501237	4	3.0	6.0	2.33	4.33	2.0	20.0	Neg	YPIVQNLQGQMVHQA	False	0.0139770839083	0.986022916092	0.69434555016	True	True	True
1409	502-1290	15mer	GAG ConB	38	P501238	5	1.0	0.0	2.33	2.0	-0.33	0.0	Neg	VQNLQGQMVHQAI	False	4.99997500014e-06	0.999995000025	0.932666478382	True	True	True
1410	502-1290	15mer	GAG ConB	39	P501239	3	5.0	5.0	2.33	4.33	2.0	20.0	Neg	NLQGQMVHQAISPR	False	0.0139770839083	0.986022916092	0.705563910388	True	True	True
1411	502-1290	15mer	GAG ConB	40	P501240	1	1.0	2.0	2.33	1.33	-1.0	0.0	Neg	GQMVHQAISPRTLNA	False	4.99997500014e-06	0.999995000025	0.936406951807	True	True	True
1412	502-1290	15mer	GAG ConB	41	P501241	1	3.0	0.0	2.33	1.33	-1.0	0.0	Neg	HQAISPRTLNAWVKV	False	4.99997500014e-06	0.999995000025	0.93032461676	True	True	True
1413	502-1290	15mer	GAG ConB	42	P501242	5	3.0	3.0	2.33	3.67	1.34	13.4	Neg	SPRTLNAWVKVVEEK	False	0.00636674378119	0.993633256219	0.829865274085	True	True	True
1414	502-1290	15mer	GAG ConB	43	P501243	3	1.0	2.0	2.33	2.0	-0.33	0.0	Neg	LNAWVKVVEEKAF	False	4.99997500014e-06	0.999995000025	0.933779346508	True	True	True
1415	502-1290	15mer	GAG ConB	44	P501244	3	2.0	3.0	2.33	2.67	0.34	3.4	Neg	AWVKVVEEKAFSPEV	False	0.0029222763012	0.997077723699	0.901636467334	True	True	True
1416	502-1290	ctrl	CTRL	NEG		4	2.0	1.0	2.33	2.33	0.0	0.0			False	0.0	0.0	0.0	True	True	True
1417	502-1290	ctrl	CTRL	POS		9999	9999.0	9999.0	2.33	9999.0	9996.67	99966.7			False	0.0	0.0	0.0	True	True	True
1418	502-1290	15mer	GAG ConB	45	P501245	6	10.0	4.0	1.83	6.67	4.84	48.4	Eq	VVEEKAFSPEVIPMF	False	0.772905391895	0.227094608105	0.0644274832275	True	True	True
1419	502-1290	15mer	GAG ConB	46	P501246	2	5.0	5.0	1.83	4.0	2.17	21.7	Neg	KAFSPEVIPMFSAL	False	0.0205887679598	0.97941123204	0.581811956155	True	True	True
1420	502-1290	15mer	GAG ConB	47	P500626	4	0.0	10.0	1.83	4.67	2.84	28.4	Neg	SPEVIPMFSALSEGA	False	0.0595506243215	0.940449375679	0.432694882535	True	True	True
1421	502-1290	15mer	GAG ConB	48	P501247	6	6.0	2.0	1.83	4.67	2.84	28.4	Neg	IPMFSALSEGATPQDL	False	0.0595506243215	0.940449375679	0.468963060617	True	True	True
1422	502-1290	15mer	GAG ConB	49	P501248	0	6.0	4.0	1.83	3.33	1.5	15.0	Neg	ALSEGATPQDLNTML	False	0.00816141193316	0.991838588067	0.758771144301	True	True	True
1423	502-1290	15mer	GAG ConB	50	P501249	5	3.0	0.0	1.83	2.67	0.84	8.4	Neg	GATPQDLNTMLNTV	False	0.00398223418615	0.996017765814	0.870485586172	True	True	True
1424	502-1290	15mer	GAG ConB	51	P501250	1	4.0	2.0	1.83	2.33	0.5	5.0	Neg	PQDLNTMLNTVGGH	False	0.00308420401115	0.996915795989	0.90044345163	True	True	True
1425	502-1290	15mer	GAG ConB	52	P501251	7	2.0	1.0	1.83	3.33	1.5	15.0	Neg	LNTMLNTVGGHQAAM	False	0.00816141193316	0.991838588067	0.795571267001	True	True	True
1426	502-1290	15mer	GAG ConB	53	P501252	1	4.0	1.0	1.83	2.0	0.17	1.7	Neg	LNTVGGHQAAMQMLK	False	0.00260680846301	0.997393191537	0.912146500891	True	True	True
1427	502-1290	15mer	GAG ConB	54	P501253	3	2.0	3.0	1.83	2.67	0.84	8.4	Neg	GGHQAAMQMLKETI	False	0.00398223418615	0.996017765814	0.872510298747	True	True	True
1428	502-1290	15mer	GAG ConB	55	P501254	2	4.0	3.0	1.83	3.0	1.17	11.7	Neg	HQAAMQMLKETINEEA	False	0.0055292078972	0.994470792103	0.839919162393	True	True	True
1429	502-1290	15mer	GAG ConB	56	P501255	7	2.0	1.0	1.83	3.33	1.5	15.0	Neg	MQMLKETINEEAAEW	False	0.00816141193316	0.991838588067	0.778748353767	True	True	True
1430	502-1290	15mer	GAG ConB	57	P501256	2	4.0	1.0	1.83	2.33	0.5	5.0	Neg	KETINEEAAEWDRLH	False	0.00308420401115	0.996915795989	0.897969801774	True	True	True
1431	502-1290	15mer	GAG ConB	58	P501257	2	3.0	5.0	1.83	3.33	1.5	15.0	Neg	NEEAAEWDRLHPVHA	False	0.00816141193316	0.991838588067	0.772480993935	True	True	True
1432	502-1290	15mer	GAG ConB	59	P501258	6	3.0	2.0	1.83	3.67	1.84	18.4	Neg	AEWDRLHPVHAGPIA	False	0.0126857817314	0.987314218269	0.715999106977	True	True	True
1433	502-1290	15mer	GAG ConB	60	P501259	1	3.0	6.0	1.83	3.33	1.5	15.0	Neg	RLHPVHAGPIAPGQM	False	0.00816141193316	0.991838588067	0.784667526942	True	True	True
1434	502-1290	15mer	GAG ConB	61	P501260	2	3.0	3.0	1.83	2.67	0.84	8.4	Neg	VHAGPIAPGQMREPR	False	0.00398223418615	0.996017765814	0.866230258048	True	True	True
1435	502-1290	15mer	GAG ConB	62	P501261	0	2.0	2.0	1.83	1.33	-0.5	0.0	Neg	PIAPGQMREPRGSDI	False	4.99997500014e-06	0.999995000025	0.91987405927	True	True	True
1436	502-1290	15mer	GAG ConB	63	P501262	0	3.0	5.0	1.83	2.67	0.84	8.4	Neg	GQMREPRGSDIAGTT	False	0.00398223418615	0.996017765814	0.868393383178	True	True	True
1437	502-1290	15mer	GAG ConB	64	P501263	1	2.0	3.0	1.83	2.0	0.17	1.7	Neg	EPRGSDIAGTTSTL	False	0.00260680846301	0.997393191537	0.911199315439	True	True	True
1438	502-1290	15mer	GAG ConB	65	P500643	2	2.0	4.0	1.83	2.67	0.84	8.4	Neg	GSDIAGTTSTLQEQI	False	0.00398223418615	0.996017765814	0.874470734732	True	True	True
1439	502-1290	15mer	GAG ConB	66	P501264	3	1.0	3.0	1.83	2.33	0.5	5.0	Neg	AGTTSTLQEQIGWM	False	0.00308420401115	0.996915795989	0.899222282714	True	True	True
1440	502-1290	15mer	GAG ConB	67	P501265	9	5.0	2.0	1.83	5.33	3.5	35.0	Neg	TSTLQEQIGWMTNNPPI	False	0.178244088243	0.821755911757	0.223326002677	True	True	True
1441	502-1290	15mer	GAG ConB	68	P501266	4	2.0	3.0	1.83	3.0	1.17	11.7	Neg	EQIGWMTNNPPIPV	False	0.0055292078972	0.994470792103	0.843010194987	True	True	True
1442	502-1290	15mer	GAG ConB	69	P501267	1	6.0	3.0	1.83	3.33	1.5	15.0	Neg	GWMTNNPPIPVGEIY	False	0.00816141193316	0.991838588067	0.79026674481	True	True	True
1443	502-1290	15mer	GAG ConB	70	P501268	1	1.0	4.0	1.83	2.0	0.17	1.7	Neg	NNPPIPVGEIYKRWI	False	0.00260680846301	0.997393191537	0.913073095354	True	True	True
1444	502-1290	15mer	GAG ConB	71	P501269	2	4.0	4.0	1.83	3.33	1.5	15.0	Neg	IPVGEIYKRWIILGL	False	0.00816141193316	0.991838588067	0.765833794112	True	True	True
1445	502-1290	15mer	GAG ConB	72	P501270	1	1.0	1.0	1.83	1.0	-0.83	0.0	Neg	EIYKRWIILGLNKIV	False	4.99997500014e-06	0.999995000025	0.927157781157	True	True	True
1446	502-1290	15mer	GAG ConB	73	P501271	4	4.0	4.0	1.83	4.0	2.17	21.7	Neg	RWIILGLNKIVRMY	False	0.0205887679598	0.97941123204	0.558423763456	True	True	True
1447	502-1290	ctrl	CTRL	NEG		0	3.0	1.0	1.83	1.83	0.0	0.0			False	0.0	0.0	0.0	True	True	True
1448	502-1290	ctrl	CTRL	POS		9999	9999.0	9999.0	1.83	9999.0	9997.17	99971.7			False	0.0	0.0	0.0	True	True	True
1449	502-1290	15mer	GAG ConB	100	P501296	5	2.0	4.0	3.33	3.67	0.34	3.4	Neg	ARVLAEAMSQVTNSA	False	0.00312274927191	0.996877250728	0.894012989879	True	True	True
1450	502-1290	15mer	GAG ConB	101	P501297	2	4.0	4.0	3.33	3.33	0.0	0.0	Neg	AEAMSQVTNSATIMM	False	0.00278575094198	0.997214249058	0.905049959539	True	True	True
1451	502-1290	15mer	GAG ConB	102	P501298	2	1.0	2.0	3.33	1.67	-1.66	0.0	Neg	SQVTNSATIMMQR	False	4.99997500014e-06	0.999995000025	0.925115616142	True	True	True
1452	502-1290	15mer	GAG ConB	74	P501272	6	2.0	1.0	3.33	3.0	-0.33	0.0	Neg	ILGLNKIVRMYSPTSI	False	4.99997500014e-06	0.999995000025	0.92440920686	True	True	True
1453	502-1290	15mer	GAG ConB	75	P501273	1	1.0	3.0	3.33	1.67	-1.66	0.0	Neg	KIVRMYSPTSILDIR	False	4.99997500014e-06	0.999995000025	0.920667335911	True	True	True
1454	502-1290	15mer	GAG ConB	76	P501274	2	2.0	3.0	3.33	2.33	-1.0	0.0	Neg	MYSPTSILDIRQGPK	False	4.99997500014e-06	0.999995000025	0.93209589769	True	True	True
1455	502-1290	15mer	GAG ConB	77	P501275	4	4.0	3.0	3.33	3.67	0.34	3.4	Neg	TSILDIRQGPKEPFR	False	0.00312274927191	0.996877250728	0.896684788862	True	True	True
1456	502-1290	15mer	GAG ConB	78	P501276	1	3.0	2.0	3.33	2.0	-1.33	0.0	Neg	DIRQGPKEPFRDYV	False	4.99997500014e-06	0.999995000025	0.927813972318	True	True	True
1457	502-1290	15mer	GAG ConB	79	P501277	2	5.0	5.0	3.33	4.0	0.67	6.7	Neg	RQGPKEPFRDYVDRF	False	0.00371049736976	0.99628950263	0.878219004513	True	True	True
1458	502-1290	15mer	GAG ConB	80	P501278	2	6.0	2.0	3.33	3.33	0.0	0.0	Neg	KEPFRDYVDRFYKTL	False	0.00278575094198	0.997214249058	0.903939546412	True	True	True
1459	502-1290	15mer	GAG ConB	81	P501279	2	3.0	4.0	3.33	3.0	-0.33	0.0	Neg	RDYVDRFYKTLRA	False	4.99997500014e-06	0.999995000025	0.92580894377	True	True	True
1460	502-1290	15mer	GAG ConB	82	P501280	10	8.0	9.0	3.33	9.0	5.67	56.7	Eq	YVDRFYKTLRAEQA	False	0.776102228866	0.223897771134	0.0373162957479	True	True	True
1461	502-1290	15mer	GAG ConB	83	P501281	7	9.0	5.0	3.33	7.0	3.67	36.7	Neg	RFYKTLRAEQASQEV	False	0.10019601019	0.89980398981	0.342570219913	True	True	True
1462	502-1290	15mer	GAG ConB	84	P501282	0	1.0	5.0	3.33	2.0	-1.33	0.0	Neg	TLRAEQASQEVKNWM	False	4.99997500014e-06	0.999995000025	0.919064756838	True	True	True
1463	502-1290	15mer	GAG ConB	85	P501283	1	1.0	5.0	3.33	2.33	-1.0	0.0	Neg	EQASQEVKNWMTETL	False	4.99997500014e-06	0.999995000025	0.929713473047	True	True	True
1464	502-1290	15mer	GAG ConB	86	P501284	2	2.0	1.0	3.33	1.67	-1.66	0.0	Neg	SQEVKNWMTETLLV	False	4.99997500014e-06	0.999995000025	0.926489549791	True	True	True
1465	502-1290	15mer	GAG ConB	87	P501285	1	2.0	2.0	3.33	1.67	-1.66	0.0	Neg	VKNWMTETLLVQNA	False	4.99997500014e-06	0.999995000025	0.939753691187	True	True	True
1466	502-1290	15mer	GAG ConB	88	P501286	5	2.0	2.0	3.33	3.0	-0.33	0.0	Neg	WMTETLLVQNANPDCK	False	4.99997500014e-06	0.999995000025	0.939297317635	True	True	True
1467	502-1290	15mer	GAG ConB	89	P500665	5	1.0	4.0	3.33	3.33	0.0	0.0	Neg	LLVQNANPDCKTILK	False	0.00278575094198	0.997214249058	0.902802050038	True	True	True
1468	502-1290	15mer	GAG ConB	90	P501287	8	4.0	2.0	3.33	4.67	1.34	13.4	Neg	NANPDCKTILKAL	False	0.00608536910949	0.993914630891	0.836699336774	True	True	True
1469	502-1290	15mer	GAG ConB	91	P501288	3	6.0	2.0	3.33	3.67	0.34	3.4	Neg	NPDCKTILKALGPAA	False	0.00312274927191	0.996877250728	0.8926229323	True	True	True
1470	502-1290	15mer	GAG ConB	92	P501289	2	5.0	3.0	3.33	3.33	0.0	0.0	Neg	KTILKALGPAATL	False	0.00278575094198	0.997214249058	0.906134245298	True	True	True
1471	502-1290	15mer	GAG ConB	93	P500668	4	3.0	0.0	3.33	2.33	-1.0	0.0	Neg	ILKALGPAATLEEMM	False	4.99997500014e-06	0.999995000025	0.938833976548	True	True	True
1472	502-1290	15mer	GAG ConB	94	P501290	3	3.0	3.0	3.33	3.0	-0.33	0.0	Neg	LGPAATLEEMMTA	False	4.99997500014e-06	0.999995000025	0.935898247421	True	True	True
1473	502-1290	15mer	GAG ConB	95	P501291	4	3.0	5.0	3.33	4.0	0.67	6.7	Neg	PAATLEEMMTACQGV	False	0.00371049736976	0.99628950263	0.87637415298	True	True	True
1474	502-1290	15mer	GAG ConB	96	P501292	2	2.0	3.0	3.33	2.33	-1.0	0.0	Neg	LEEMMTACQGVGGPGH	False	4.99997500014e-06	0.999995000025	0.931515563482	True	True	True
1475	502-1290	15mer	GAG ConB	97	P501293	3	2.0	1.0	3.33	2.0	-1.33	0.0	Neg	TACQGVGGPGHKARV	False	4.99997500014e-06	0.999995000025	0.933227549396	True	True	True
1476	502-1290	15mer	GAG ConB	98	P501294	0	4.0	2.0	3.33	2.0	-1.33	0.0	Neg	GVGGPGHKARVLAEA	False	4.99997500014e-06	0.999995000025	0.940203253193	True	True	True
1477	502-1290	15mer	GAG ConB	99	P501295	4	4.0	3.0	3.33	3.67	0.34	3.4	Neg	PGHKARVLAEAMSQV	False	0.00312274927191	0.996877250728	0.895366466996	True	True	True
1478	502-1290	ctrl	CTRL	NEG		3	4.0	3.0	3.33	3.33	0.0	0.0			False	0.0	0.0	0.0	True	True	True
1479	502-1290	ctrl	CTRL	POS		9999	9999.0	9999.0	3.33	9999.0	9995.67	99956.7			False	0.0	0.0	0.0	True	True	True
1480	502-1290	15mer	GAG ConB	103	P501299	0	2.0	3.0	2.17	1.67	-0.5	0.0	Neg	VTNSATIMMQRGNFR	False	4.99997500014e-06	0.999995000025	0.934322097767	True	True	True
1481	502-1290	15mer	GAG ConB	104	P501300	7	4.0	1.0	2.17	4.0	1.83	18.3	Neg	ATIMMQRGNFRNQRK	False	0.011687127907	0.988312872093	0.73477936664	True	True	True
1482	502-1290	15mer	GAG ConB	105	P501301	3	5.0	4.0	2.17	4.0	1.83	18.3	Neg	MQRGNFRNQRKTVK	False	0.011687127907	0.988312872093	0.725724598588	True	True	True
1483	502-1290	15mer	GAG ConB	106	P501302	4	3.0	4.0	2.17	3.67	1.5	15.0	Neg	GNFRNQRKTVKCF	False	0.00777083753594	0.992229162464	0.800613777141	True	True	True
1484	502-1290	15mer	GAG ConB	107	P501303	1	1.0	5.0	2.17	2.33	0.16	1.6	Neg	FRNQRKTVKCFNCGK	False	0.00268980283177	0.997310197168	0.910230844921	True	True	True
1485	502-1290	15mer	GAG ConB	108	P501304	6	2.0	1.0	2.17	3.0	0.83	8.3	Neg	RKTVKCFNCGKEGHI	False	0.0040047692155	0.995995230785	0.861676705759	True	True	True
1486	502-1290	15mer	GAG ConB	109	P501305	1	0.0	1.0	2.17	0.67	-1.5	0.0	Neg	KCFNCGKEGHIAK	False	4.99997500014e-06	0.999995000025	0.93740051506	True	True	True
1487	502-1290	15mer	GAG ConB	110	P501306	1	4.0	8.0	2.17	4.33	2.16	21.6	Neg	FNCGKEGHIAKNCRA	False	0.0183201661206	0.981679833879	0.60285763393	True	True	True
1488	502-1290	15mer	GAG ConB	111	P501307	4	1.0	5.0	2.17	3.33	1.16	11.6	Neg	KEGHIAKNCRAPRKK	False	0.00542360639375	0.994576393606	0.848839664165	True	True	True
1489	502-1290	15mer	GAG ConB	112	P500685	2	4.0	5.0	2.17	3.67	1.5	15.0	Neg	IAKNCRAPRKKGCWK	False	0.00777083753594	0.992229162464	0.805404161774	True	True	True
1490	502-1290	15mer	GAG ConB	113	P501308	1	3.0	3.0	2.17	2.33	0.16	1.6	Neg	CRAPRKKGCWKCGK	False	0.00268980283177	0.997310197168	0.909241306828	True	True	True
1491	502-1290	15mer	GAG ConB	114	P501309	4	6.0	3.0	2.17	4.33	2.16	21.6	Neg	PRKKGCWKCGKEGH	False	0.0183201661206	0.981679833879	0.638935938687	True	True	True
1492	502-1290	15mer	GAG ConB	115	P501310	3	7.0	3.0	2.17	4.33	2.16	21.6	Neg	KGCWKCGKEGHQMK	False	0.0183201661206	0.981679833879	0.621798743928	True	True	True
1493	502-1290	15mer	GAG ConB	116	P501311	4	1.0	5.0	2.17	3.33	1.16	11.6	Neg	WKCGKEGHQMKDCTER	False	0.00542360639375	0.994576393606	0.854237320811	True	True	True
1494	502-1290	15mer	GAG ConB	117	P501312	6	3.0	7.0	2.17	5.33	3.16	31.6	Neg	EGHQMKDCTERQANF	False	0.0836883217593	0.916311678241	0.390382008107	True	True	True
1495	502-1290	15mer	GAG ConB	118	P501313	2	1.0	2.0	2.17	1.67	-0.5	0.0	Neg	MKDCTERQANFLGKI	False	4.99997500014e-06	0.999995000025	0.921445058108	True	True	True
1496	502-1290	15mer	GAG ConB	119	P501314	3	4.0	4.0	2.17	3.67	1.5	15.0	Neg	TERQANFLGKIWPSH	False	0.00777083753594	0.992229162464	0.809960869108	True	True	True
1497	502-1290	15mer	GAG ConB	120	P501315	2	0.0	4.0	2.17	2.0	-0.17	0.0	Neg	ANFLGKIWPSHKGR	False	4.99997500014e-06	0.999995000025	0.922207678904	True	True	True
1498	502-1290	15mer	GAG ConB	121	P501316	6	3.0	5.0	2.17	4.67	2.5	25.0	Neg	LGKIWPSHKGRPGNF	False	0.0297200929149	0.970279907085	0.502384183715	True	True	True
1499	502-1290	15mer	GAG ConB	122	P501317	4	0.0	2.0	2.17	2.0	-0.17	0.0	Neg	WPSHKGRPGNFLQSR	False	4.99997500014e-06	0.999995000025	0.923689342163	True	True	True
1500	502-1290	15mer	GAG ConB	123	P501318	6	2.0	3.0	2.17	3.67	1.5	15.0	Neg	KGRPGNFLQSRPEPTA	False	0.00777083753594	0.992229162464	0.814300590378	True	True	True
1501	502-1290	15mer	GAG ConB	124	P501319	5	7.0	5.0	2.17	5.67	3.5	35.0	Neg	NFLQSRPEPTAPPEESF	False	0.141465594861	0.858534405139	0.286846842923	True	True	True
1502	502-1290	15mer	GAG ConB	125	P501320	1	3.0	4.0	2.17	2.67	0.5	5.0	Neg	PEPTAPPEESFRF	False	0.00315775139775	0.996842248602	0.891194790952	True	True	True
1503	502-1290	15mer	GAG ConB	126	P501321	5	3.0	0.0	2.17	2.67	0.5	5.0	Neg	PTAPPEESFRFGEET	False	0.00315775139775	0.996842248602	0.889727465151	True	True	True
1504	502-1290	15mer	GAG ConB	127	P501322	1	3.0	5.0	2.17	3.0	0.83	8.3	Neg	PEESFRFGEETTTPSQK	False	0.0040047692155	0.995995230785	0.863992542397	True	True	True
1505	502-1290	15mer	GAG ConB	128	P501323	3	4.0	3.0	2.17	3.33	1.16	11.6	Neg	FGEETTTPSQKQEPI	False	0.00542360639375	0.994576393606	0.851589413777	True	True	True
1506	502-1290	15mer	GAG ConB	129	P501324	1	1.0	2.0	2.17	1.33	-0.84	0.0	Neg	TTTPSQKQEPIDKEL	False	4.99997500014e-06	0.999995000025	0.928458445779	True	True	True
1507	502-1290	15mer	GAG ConB	130	P500703	2	4.0	2.0	2.17	2.67	0.5	5.0	Neg	SQKQEPIDKELYPLA	False	0.00315775139775	0.996842248602	0.888218806229	True	True	True
1508	502-1290	15mer	GAG ConB	131	P501325	6	2.0	2.0	2.17	3.33	1.16	11.6	Neg	EPIDKELYPLASLR	False	0.00542360639375	0.994576393606	0.845982081235	True	True	True
1509	502-1290	ctrl	CTRL	NEG		4	0.0	3.0	2.17	2.17	0.0	0.0			False	0.0	0.0	0.0	True	True	True
1510	502-1290	ctrl	CTRL	POS		9999	9999.0	9999.0	2.17	9999.0	9996.83	99968.3			False	0.0	0.0	0.0	True	True	True
1511	502-1290	ctrl	CTRL	NEG		10	3.0	4.0	4.17	4.17	0.0	0.0			False	0.0	0.0	0.0	True	True	True
1512	502-1290	ctrl	CTRL	POS		9999	9999.0	9999.0	4.17	9999.0	9994.83	99948.3			False	0.0	0.0	0.0	True	True	True
1513	502-1290	optimal	GAG ConB	119	P500336	3	2.0	4.0	4.17	3.0	-1.17	0.0	Neg	IYKRWIIL	False	4.99997500014e-06	0.999995000025	0.777212363629	True	True	True
1514	502-1290	optimal	GAG ConB	120	P500337	5	1.0	3.0	4.17	3.0	-1.17	0.0	Neg	IYKRWIILGL	False	4.99997500014e-06	0.999995000025	0.826719616161	True	True	True
1515	502-1290	optimal	GAG ConB	128	P500347	3	3.0	2.0	4.17	2.67	-1.5	0.0	Neg	MYSPTSIL	False	4.99997500014e-06	0.999995000025	0.816526946522	True	True	True
1516	502-1290	optimal	GAG ConB	132	P500285	5	4.0	1.0	4.17	3.33	-0.84	0.0	Neg	NYPIVQNL	False	4.99997500014e-06	0.999995000025	0.844047154548	True	True	True
1517	502-1290	optimal	GAG ConB	143	P500340	1	3.0	6.0	4.17	3.33	-0.84	0.0	Neg	ILGLNKIVR	False	4.99997500014e-06	0.999995000025	0.851473242428	True	True	True
1518	502-1290	optimal	GAG ConB	158	P500280	4	7.0	2.0	4.17	4.33	0.16	1.6	Neg	TLYCVHQR	False	0.0122229465988	0.987777053401	0.562484396431	True	True	True
1519	502-1290	optimal	GAG ConB	179	P500339	4	3.0	3.0	4.17	3.33	-0.84	0.0	Neg	IILGLNKIVR	False	4.99997500014e-06	0.999995000025	0.864388177871	True	True	True
1520	502-1290	optimal	GAG ConB	184	P500335	0	3.0	4.0	4.17	2.33	-1.84	0.0	Neg	EIYKRWIIL	False	4.99997500014e-06	0.999995000025	0.870038462127	True	True	True
1521	502-1290	optimal	GAG ConB	186	P500356	3	6.0	2.0	4.17	3.67	-0.5	0.0	Neg	YVDRFYKTL	False	4.99997500014e-06	0.999995000025	0.875236723643	True	True	True
1522	502-1290	optimal	GAG ConB	200	P500256	0	2.0	4.0	4.17	2.0	-2.17	0.0	Neg	IRLRPGGKKK	False	4.99997500014e-06	0.999995000025	0.880035118889	True	True	True
1523	502-1290	optimal	GAG ConB	252	P500309	2	3.0	2.0	4.17	2.33	-1.84	0.0	Neg	VIPMFSAL	False	4.99997500014e-06	0.999995000025	0.884478077449	True	True	True
1524	502-1290	optimal	GAG ConB	373	P500252	3	4.0	4.0	4.17	3.67	-0.5	0.0	Neg	ELDRWEKIRL	False	4.99997500014e-06	0.999995000025	0.888603681827	True	True	True
1525	502-1290	optimal	GAG ConB	378	P500267	6	6.0	2.0	4.17	4.67	0.5	5.0	Neg	RFAVNPGLL	False	0.014438117004	0.985561882996	0.491602286936	True	True	True
1526	502-1290	optimal	GAG ConB	382	P500278	48	37.0	26.0	4.17	37.0	32.83	328.3	Pos	IATLWCVHQR	True	1.0	4.84464769514e-32	4.84464769514e-32	True	True	True
1527	502-1290	optimal	GAG ConB	391	P500306	1	3.0	5.0	4.17	3.0	-1.17	0.0	Neg	FSPEVIPMF	False	4.99997500014e-06	0.999995000025	0.892444761765	True	True	True
1528	502-1290	optimal	GAG ConB	398	P500320	3	5.0	5.0	4.17	4.33	0.16	1.6	Neg	HQAAMQMLK	False	0.0122229465988	0.987777053401	0.615645978552	True	True	True
1529	502-1290	optimal	GAG ConB	406	P500366	3	2.0	2.0	4.17	2.33	-1.84	0.0	Neg	TLRAEQATQD	False	4.99997500014e-06	0.999995000025	0.896029769707	True	True	True
1530	502-1290	optimal	GAG ConB	414	P500386	4	4.0	9.0	4.17	5.67	1.5	15.0	Neg	NSPTRREL	False	0.0301043844138	0.969895615586	0.244622488906	True	True	True
1531	502-1290	optimal	GAG ConB	87	P500296	4	3.0	7.0	4.17	4.67	0.5	5.0	Neg	ISPRTLNAW	False	0.014438117004	0.985561882996	0.392810367724	True	True	True
1532	502-1290	optimal	GAG ConB	88	P500304	1	2.0	3.0	4.17	2.0	-2.17	0.0	Neg	KAFSPEVIPMF	False	4.99997500014e-06	0.999995000025	0.858224231409	True	True	True
1533	502-1290	optimal	GAG ConB	89	P500328	5	3.0	2.0	4.17	3.33	-0.84	0.0	Neg	TSTLQEQIGW	False	4.99997500014e-06	0.999995000025	0.835839373207	True	True	True
1534	502-0901	ctrl	CTRL	NEG		2	2.0	2.0	1.5	1.5	0.0	0.0			False	0.0	0.0	0.0	True	True	True
1535	502-0901	ctrl	CTRL	POS		9999	9999.0	9999.0	1.5	9999.0	9997.5	99975.0			False	0.0	0.0	0.0	True	True	True
1536	502-0901	matrix	GAG ConB	1.1		10	7.0	10.0	1.5	9.0	7.5	75.0	Pos		True	0.999977186461	2.28135387696e-05	8.08694901553e-06	True	True	True
1537	502-0901	matrix	GAG ConB	1.2		7	13.0	10.0	1.5	10.0	8.5	85.0	Pos		True	0.999998552934	1.44706585329e-06	7.23654138518e-07	True	True	True
1538	502-0901	matrix	GAG ConB	1.3		0	1.0	1.0	1.5	0.67	-0.83	0.0	Neg		False	4.99997500014e-06	0.999995000025	0.811075486124	True	True	True
1539	502-0901	matrix	GAG ConB	1.4		0	0.0	1.0	1.5	0.33	-1.17	0.0	Neg		False	4.99997500014e-06	0.999995000025	0.818947132536	True	True	True
1540	502-0901	matrix	GAG ConB	1.5		1	1.0	1.0	1.5	1.0	-0.5	0.0	Neg		False	4.99997500014e-06	0.999995000025	0.826189047236	True	True	True
1541	502-0901	matrix	GAG ConB	1.6		2	0.0	1.0	1.5	1.0	-0.5	0.0	Neg		False	4.99997500014e-06	0.999995000025	0.832873891574	True	True	True
1542	502-0901	matrix	GAG ConB	1.7		0	0.0	2.0	1.5	0.67	-0.83	0.0	Neg		False	4.99997500014e-06	0.999995000025	0.839063562257	True	True	True
1543	502-0901	matrix	GAG ConB	1A		13	13.0	13.0	1.5	13.0	11.5	115.0	Pos		True	0.999999999758	2.4242374797e-10	2.4242374797e-10	True	True	True
1544	502-0901	matrix	GAG ConB	1B		0	1.0	2.0	1.5	1.0	-0.5	0.0	Neg		False	4.99997500014e-06	0.999995000025	0.844811113606	True	True	True
1545	502-0901	matrix	GAG ConB	1C		1	1.0	0.0	1.5	0.67	-0.83	0.0	Neg		False	4.99997500014e-06	0.999995000025	0.850162282103	True	True	True
1546	502-0901	matrix	GAG ConB	1D		1	0.0	1.0	1.5	0.67	-0.83	0.0	Neg		False	4.99997500014e-06	0.999995000025	0.802488235492	True	True	True
1547	502-0901	matrix	GAG ConB	1E		0	0.0	0.0	1.5	0.0	-1.5	0.0	Neg		False	4.99997500014e-06	0.999995000025	0.855156706034	True	True	True
1548	502-0901	matrix	GAG ConB	1F		0	0.0	0.0	1.5	0.0	-1.5	0.0	Neg		False	4.99997500014e-06	0.999995000025	0.864209099408	True	True	True
1549	502-0901	matrix	GAG ConB	1G		10	9.0	7.0	1.5	8.67	7.17	71.7	Pos		True	0.999943920054	5.60799455175e-05	2.0085198141e-05	True	True	True
1550	502-0901	pool	GAG ConB	1		5	10.0	11.0	1.5	8.67	7.17	71.7	Pos		True	0.999993426527	6.5734729237e-06	6.5734729237e-06	True	True	True
1551	502-0901	sub-pool	GAG ConB	1		10	8.0	16.0	1.5	11.33	9.83	98.3	Pos		True	0.999999992657	7.34333927175e-09	7.34333927175e-09	True	True	True
1552	502-0901	sub-pool	GAG ConB	2		2	1.0	1.0	1.5	1.33	-0.17	0.0	Neg		False	4.99997500014e-06	0.999995000025	0.627271299538	True	True	True
1553	502-0901	sub-pool	GAG ConB	3		2	2.0	2.0	1.5	2.0	0.5	5.0	Neg		False	0.118181108753	0.881818891247	0.440909449295	True	True	True
1554	502-0901	optimal	GAG ConB	105	P500398	2	1.0	1.0	1.5	1.33	-0.17	0.0	Neg	KELYPLTSL	False	4.99997500014e-06	0.999995000025	0.962324437642	True	True	True
1555	502-0901	optimal	GAG ConB	119	P500336	0	0.0	0.0	1.5	0.0	-1.5	0.0	Neg	IYKRWIIL	False	4.99997500014e-06	0.999995000025	0.934071515856	True	True	True
1556	502-0901	optimal	GAG ConB	120	P500337	2	2.0	2.0	1.5	2.0	0.5	5.0	Neg	IYKRWIILGL	False	0.00863972117824	0.991360278822	0.495700768758	True	True	True
1557	502-0901	optimal	GAG ConB	128	P500347	2	1.0	1.0	1.5	1.33	-0.17	0.0	Neg	MYSPTSIL	False	4.99997500014e-06	0.999995000025	0.929676616911	True	True	True
1558	502-0901	optimal	GAG ConB	22	P500263	11	8.0	8.0	1.5	9.0	7.5	75.0	Pos	KYKLKHIVW	True	0.999958741306	4.12586944043e-05	4.12586944043e-05	True	True	True
1559	502-0901	optimal	GAG ConB	23	P500352	1	0.0	4.0	1.5	1.67	0.17	1.7	Neg	RDYVDRFFKTL	False	0.00670344665922	0.993296553341	0.793729030041	True	True	True
1560	502-0901	optimal	GAG ConB	36	P500314	1	2.0	1.0	1.5	1.33	-0.17	0.0	Neg	TPQDLNTML	False	4.99997500014e-06	0.999995000025	0.918858404124	True	True	True
1561	502-0901	optimal	GAG ConB	48	P500358	0	2.0	1.0	1.5	1.0	-0.5	0.0	Neg	DRFYKTLRA	False	4.99997500014e-06	0.999995000025	0.904106295779	True	True	True
1562	502-0901	optimal	GAG ConB	74	P500281	0	0.0	1.0	1.5	0.33	-1.17	0.0	Neg	IEIKDTKEAL	False	4.99997500014e-06	0.999995000025	0.937949367866	True	True	True
1563	502-0901	optimal	GAG ConB	75	P500311	1	0.0	0.0	1.5	0.33	-1.17	0.0	Neg	SEGATPQDL	False	4.99997500014e-06	0.999995000025	0.92465387526	True	True	True
1564	502-0901	15mer	GAG ConB	132	P501326	4	3.0	3.0	0.67	3.33	2.66	26.6	Neg	DKELYPLASLRSLF	False	0.135166945943	0.864833054057	0.300447442548	True	True	True
1565	502-0901	15mer	GAG ConB	133	P501327	1	1.0	0.0	0.67	0.67	0.0	0.0	Neg	LYPLASLRSLFGND	False	0.00212533117986	0.99787466882	0.938203623319	True	True	True
1566	502-0901	15mer	GAG ConB	134	P501328	2	0.0	0.0	0.67	0.67	0.0	0.0	Neg	LASLRSLFGNDPSSQ	False	0.00212533117986	0.99787466882	0.936498736305	True	True	True
1567	502-0901	ctrl	CTRL	NEG		2	0.0	0.0	0.67	0.67	0.0	0.0			False	0.0	0.0	0.0	True	True	True
1568	502-0901	ctrl	CTRL	POS		9999	9999.0	9999.0	0.67	9999.0	9998.33	99983.3			False	0.0	0.0	0.0	True	True	True
1569	502-0901	matrix	GAG ConB	2.1		0	0.0	0.0	0.67	0.0	-0.67	0.0	Neg		False	4.99997500014e-06	0.999995000025	0.86832382367	True	True	True
1570	502-0901	matrix	GAG ConB	2.2		0	0.0	0.0	0.67	0.0	-0.67	0.0	Neg		False	4.99997500014e-06	0.999995000025	0.872196505327	True	True	True
1571	502-0901	matrix	GAG ConB	2.3		0	1.0	1.0	0.67	0.67	0.0	0.0	Neg		False	0.0154715464708	0.984528453529	0.733256494572	True	True	True
1572	502-0901	matrix	GAG ConB	2.4		0	0.0	1.0	0.67	0.33	-0.34	0.0	Neg		False	4.99997500014e-06	0.999995000025	0.879296421699	True	True	True
1573	502-0901	matrix	GAG ConB	2.5		2	1.0	1.0	0.67	1.33	0.66	6.6	Neg		False	0.0230074141893	0.976992585811	0.540030084175	True	True	True
1574	502-0901	matrix	GAG ConB	2.6		0	0.0	0.0	0.67	0.0	-0.67	0.0	Neg		False	4.99997500014e-06	0.999995000025	0.891366279532	True	True	True
1575	502-0901	matrix	GAG ConB	2.7		2	0.0	1.0	0.67	1.0	0.33	3.3	Neg		False	0.0170696410347	0.982930358965	0.67539358824	True	True	True
1576	502-0901	matrix	GAG ConB	2A		0	1.0	3.0	0.67	1.33	0.66	6.6	Neg		False	0.0230074141893	0.976992585811	0.619477811745	True	True	True
1577	502-0901	matrix	GAG ConB	2B		2	0.0	0.0	0.67	0.67	0.0	0.0	Neg		False	0.0154715464708	0.984528453529	0.716505030641	True	True	True
1578	502-0901	matrix	GAG ConB	2C		1	0.0	1.0	0.67	0.67	0.0	0.0	Neg		False	0.0154715464708	0.984528453529	0.761175601123	True	True	True
1579	502-0901	matrix	GAG ConB	2D		2	0.0	1.0	0.67	1.0	0.33	3.3	Neg		False	0.0170696410347	0.982930358965	0.697360500435	True	True	True
1580	502-0901	matrix	GAG ConB	2E		0	1.0	0.0	0.67	0.33	-0.34	0.0	Neg		False	4.99997500014e-06	0.999995000025	0.859828909066	True	True	True
1581	502-0901	matrix	GAG ConB	2F		0	1.0	0.0	0.67	0.33	-0.34	0.0	Neg		False	4.99997500014e-06	0.999995000025	0.888580927724	True	True	True
1582	502-0901	matrix	GAG ConB	2G		0	0.0	0.0	0.67	0.0	-0.67	0.0	Neg		False	4.99997500014e-06	0.999995000025	0.885648978453	True	True	True
1583	502-0901	matrix	GAG ConB	3.1		2	0.0	3.0	0.67	1.67	1.0	10.0	Neg		False	0.0353936703261	0.964606329674	0.192937334093	True	True	True
1584	502-0901	matrix	GAG ConB	3.2		1	0.0	2.0	0.67	1.0	0.33	3.3	Neg		False	0.0170696410347	0.982930358965	0.649765524013	True	True	True
1585	502-0901	matrix	GAG ConB	3.3		0	0.0	4.0	0.67	1.33	0.66	6.6	Neg		False	0.0230074141893	0.976992585811	0.583726334338	True	True	True
1586	502-0901	matrix	GAG ConB	3.4		0	0.0	1.0	0.67	0.33	-0.34	0.0	Neg		False	4.99997500014e-06	0.999995000025	0.882558545438	True	True	True
1587	502-0901	matrix	GAG ConB	3.5		0	0.0	0.0	0.67	0.0	-0.67	0.0	Neg		False	4.99997500014e-06	0.999995000025	0.87584789089	True	True	True
1588	502-0901	matrix	GAG ConB	3.6		0	3.0	1.0	0.67	1.33	0.66	6.6	Neg		False	0.0230074141893	0.976992585811	0.48540977147	True	True	True
1589	502-0901	matrix	GAG ConB	3A		2	0.0	0.0	0.67	0.67	0.0	0.0	Neg		False	0.0154715464708	0.984528453529	0.793083151466	True	True	True
1590	502-0901	matrix	GAG ConB	3B		0	3.0	1.0	0.67	1.33	0.66	6.6	Neg		False	0.0230074141893	0.976992585811	0.415183655136	True	True	True
1591	502-0901	matrix	GAG ConB	3C		0	0.0	2.0	0.67	0.67	0.0	0.0	Neg		False	0.0154715464708	0.984528453529	0.783510886363	True	True	True
1592	502-0901	matrix	GAG ConB	3D		1	0.0	1.0	0.67	0.67	0.0	0.0	Neg		False	0.0154715464708	0.984528453529	0.772931014407	True	True	True
1593	502-0901	matrix	GAG ConB	3E		0	1.0	4.0	0.67	1.67	1.0	10.0	Neg		False	0.0353936703261	0.964606329674	0.321548833357	True	True	True
1594	502-0901	matrix	GAG ConB	3F		0	2.0	0.0	0.67	0.67	0.0	0.0	Neg		False	0.0154715464708	0.984528453529	0.74803719804	True	True	True
1595	502-0901	15mer	GAG ConB	1	P501201	0	0.0	2.0	0.83	0.67	-0.16	0.0	Neg	MGARASVLSGGELDR	False	4.99997500014e-06	0.999995000025	0.964726306072	True	True	True
1596	502-0901	15mer	GAG ConB	10	P501210	0	2.0	1.0	0.83	1.0	0.17	1.7	Neg	VWASRELERFAVNPGL	False	0.00227343963034	0.99772656037	0.918346132815	True	True	True
1597	502-0901	15mer	GAG ConB	11	P501211	0	1.0	0.0	0.83	0.33	-0.5	0.0	Neg	ELERFAVNPGLLETS	False	4.99997500014e-06	0.999995000025	0.964166485533	True	True	True
1598	502-0901	15mer	GAG ConB	12	P501212	0	0.0	0.0	0.83	0.0	-0.83	0.0	Neg	FAVNPGLLETSEGCR	False	4.99997500014e-06	0.999995000025	0.963588606267	True	True	True
1599	502-0901	15mer	GAG ConB	13	P501213	0	0.0	1.0	0.83	0.33	-0.5	0.0	Neg	PGLLETSEGCRQIL	False	4.99997500014e-06	0.999995000025	0.960395062955	True	True	True
1600	502-0901	15mer	GAG ConB	14	P501214	0	1.0	1.0	0.83	0.67	-0.16	0.0	Neg	LETSEGCRQILGQL	False	4.99997500014e-06	0.999995000025	0.961737433703	True	True	True
1601	502-0901	15mer	GAG ConB	15	P501215	1	1.0	1.0	0.83	1.0	0.17	1.7	Neg	SEGCRQILGQLQPSL	False	0.00227343963034	0.99772656037	0.904540841067	True	True	True
1602	502-0901	15mer	GAG ConB	2	P501202	1	0.0	1.0	0.83	0.67	-0.16	0.0	Neg	ASVLSGGELDRWEKI	False	4.99997500014e-06	0.999995000025	0.958195066451	True	True	True
1603	502-0901	15mer	GAG ConB	3	P501203	0	0.0	1.0	0.83	0.33	-0.5	0.0	Neg	SGGELDRWEKIRLR	False	4.99997500014e-06	0.999995000025	0.965268901363	True	True	True
1604	502-0901	15mer	GAG ConB	4	P501204	0	0.0	0.0	0.83	0.0	-0.83	0.0	Neg	ELDRWEKIRLRPGGK	False	4.99997500014e-06	0.999995000025	0.962375059808	True	True	True
1605	502-0901	15mer	GAG ConB	5	P501205	1	0.0	0.0	0.83	0.33	-0.5	0.0	Neg	WEKIRLRPGGKKKYK	False	4.99997500014e-06	0.999995000025	0.966305501323	True	True	True
1606	502-0901	15mer	GAG ConB	6	P501206	1	0.0	2.0	0.83	1.0	0.17	1.7	Neg	RLRPGGKKKYKLKHI	False	0.00227343963034	0.99772656037	0.900305126553	True	True	True
1607	502-0901	15mer	GAG ConB	7	P501207	6	7.0	4.0	0.83	5.67	4.84	48.4	Eq	GGKKKYKLKHIVWA	False	0.963490852482	0.0365091475185	0.0182546367937	True	True	True
1608	502-0901	15mer	GAG ConB	8	P501208	12	12.0	6.0	0.83	10.0	9.17	91.7	Pos	KKYKLKHIVWASREL	True	0.999999873931	1.26068944174e-07	1.26068944174e-07	True	True	True
1609	502-0901	15mer	GAG ConB	9	P501209	0	0.0	1.0	0.83	0.33	-0.5	0.0	Neg	LKHIVWASRELERFA	False	4.99997500014e-06	0.999995000025	0.967749336982	True	True	True
1610	502-0901	ctrl	CTRL	NEG		0	1.0	0.0	0.83	0.83	0.0	0.0			False	0.0	0.0	0.0	True	True	True
1611	502-0901	ctrl	CTRL	POS		9999	9999.0	9999.0	0.83	9999.0	9998.17	99981.7			False	0.0	0.0	0.0	True	True	True
1612	502-0901	mini-pool	GAG ConB	1		8	7.0	8.0	0.83	7.67	6.84	68.4	Pos		True	0.999982240574	1.77594261148e-05	1.77594261148e-05	True	True	True
1613	502-0901	mini-pool	GAG ConB	10		1	1.0	0.0	0.83	0.67	-0.16	0.0	Neg		False	4.99997500014e-06	0.999995000025	0.920789614391	True	True	True
1614	502-0901	mini-pool	GAG ConB	11		0	0.0	1.0	0.83	0.33	-0.5	0.0	Neg		False	4.99997500014e-06	0.999995000025	0.914696892419	True	True	True
1615	502-0901	mini-pool	GAG ConB	12		0	2.0	2.0	0.83	1.33	0.5	5.0	Neg		False	0.0243647192802	0.97563528072	0.650429440289	True	True	True
1616	502-0901	mini-pool	GAG ConB	13		0	0.0	0.0	0.83	0.0	-0.83	0.0	Neg		False	4.99997500014e-06	0.999995000025	0.907588716785	True	True	True
1617	502-0901	mini-pool	GAG ConB	14		0	2.0	0.0	0.83	0.67	-0.16	0.0	Neg		False	4.99997500014e-06	0.999995000025	0.899188145582	True	True	True
1618	502-0901	mini-pool	GAG ConB	2		1	1.0	0.0	0.83	0.67	-0.16	0.0	Neg		False	4.99997500014e-06	0.999995000025	0.889107460137	True	True	True
1619	502-0901	mini-pool	GAG ConB	3		0	1.0	0.0	0.83	0.33	-0.5	0.0	Neg		False	4.99997500014e-06	0.999995000025	0.876786622372	True	True	True
1620	502-0901	mini-pool	GAG ConB	4		0	1.0	2.0	0.83	1.0	0.17	1.7	Neg		False	0.0200645731976	0.979935426802	0.815182433545	True	True	True
1621	502-0901	mini-pool	GAG ConB	5		0	2.0	1.0	0.83	1.0	0.17	1.7	Neg		False	0.0200645731976	0.979935426802	0.782231834894	True	True	True
1622	502-0901	mini-pool	GAG ConB	6		0	1.0	0.0	0.83	0.33	-0.5	0.0	Neg		False	4.99997500014e-06	0.999995000025	0.861385575165	True	True	True
1623	502-0901	mini-pool	GAG ConB	7		0	0.0	0.0	0.83	0.0	-0.83	0.0	Neg		False	4.99997500014e-06	0.999995000025	0.841584228757	True	True	True
1624	502-0901	mini-pool	GAG ConB	8		1	2.0	1.0	0.83	1.33	0.5	5.0	Neg		False	0.0243647192802	0.97563528072	0.487826520073	True	True	True
1625	502-0901	mini-pool	GAG ConB	9		0	3.0	0.0	0.83	1.0	0.17	1.7	Neg		False	0.0200645731976	0.979935426802	0.732805936917	True	True	True
1626	502-0901	15mer	GAG ConB	16	P501216	1	0.0	1.0	0.5	0.67	0.17	1.7	Neg	RQILGQLQPSLQTGS	False	0.00210398957047	0.99789601043	0.950142100741	True	True	True
1627	502-0901	15mer	GAG ConB	17	P501217	1	1.0	1.0	0.5	1.0	0.5	5.0	Neg	GQLQPSLQTGSEELR	False	0.00272938557295	0.997270614427	0.878731910029	True	True	True
1628	502-0901	15mer	GAG ConB	18	P501218	1	0.0	0.0	0.5	0.33	-0.17	0.0	Neg	PSLQTGSEELRSLY	False	4.99997500014e-06	0.999995000025	0.969492345795	True	True	True
1629	502-0901	15mer	GAG ConB	19	P501219	1	1.0	1.0	0.5	1.0	0.5	5.0	Neg	LQTGSEELRSLYNTV	False	0.00272938557295	0.997270614427	0.884970789208	True	True	True
1630	502-0901	15mer	GAG ConB	20	P501220	0	0.0	0.0	0.5	0.0	-0.5	0.0	Neg	SEELRSLYNTVATLY	False	4.99997500014e-06	0.999995000025	0.970295047222	True	True	True
1631	502-0901	15mer	GAG ConB	21	P501221	0	0.0	1.0	0.5	0.33	-0.17	0.0	Neg	RSLYNTVATLYCVH	False	4.99997500014e-06	0.999995000025	0.971056584474	True	True	True
1632	502-0901	15mer	GAG ConB	22	P501222	2	0.0	0.0	0.5	0.67	0.17	1.7	Neg	YNTVATLYCVHQRI	False	0.00210398957047	0.99789601043	0.949056784612	True	True	True
1633	502-0901	15mer	GAG ConB	23	P501223	0	1.0	0.0	0.5	0.33	-0.17	0.0	Neg	VATLYCVHQRIEVK	False	4.99997500014e-06	0.999995000025	0.957406388459	True	True	True
1634	502-0901	15mer	GAG ConB	24	P501224	0	0.0	1.0	0.5	0.33	-0.17	0.0	Neg	LYCVHQRIEVKDTK	False	4.99997500014e-06	0.999995000025	0.967282008532	True	True	True
1635	502-0901	15mer	GAG ConB	25	P501225	0	1.0	0.0	0.5	0.33	-0.17	0.0	Neg	VHQRIEVKDTKEAL	False	4.99997500014e-06	0.999995000025	0.971780044862	True	True	True
1636	502-0901	15mer	GAG ConB	26	P501226	0	0.0	0.0	0.5	0.0	-0.5	0.0	Neg	RIEVKDTKEALEKI	False	4.99997500014e-06	0.999995000025	0.971422893531	True	True	True
1637	502-0901	15mer	GAG ConB	27	P501227	0	2.0	0.0	0.5	0.67	0.17	1.7	Neg	VKDTKEALEKIEEEQNK	False	0.00210398957047	0.99789601043	0.941345327904	True	True	True
1638	502-0901	15mer	GAG ConB	28	P501228	0	1.0	0.0	0.5	0.33	-0.17	0.0	Neg	ALEKIEEEQNKSKKK	False	4.99997500014e-06	0.999995000025	0.970680760895	True	True	True
1639	502-0901	15mer	GAG ConB	29	P501229	0	2.0	1.0	0.5	1.0	0.5	5.0	Neg	IEEEQNKSKKKAQQA	False	0.00272938557295	0.997270614427	0.890585780469	True	True	True
1640	502-0901	15mer	GAG ConB	30	P501230	1	0.0	1.0	0.5	0.67	0.17	1.7	Neg	EQNKSKKKAQQAAA	False	0.00210398957047	0.99789601043	0.939816931079	True	True	True
1641	502-0901	15mer	GAG ConB	31	P501231	0	0.0	0.0	0.5	0.0	-0.5	0.0	Neg	KSKKKAQQAAADTGN	False	4.99997500014e-06	0.999995000025	0.969899047852	True	True	True
1642	502-0901	15mer	GAG ConB	32	P501232	0	1.0	0.0	0.5	0.33	-0.17	0.0	Neg	KAQQAAADTGNSSQV	False	4.99997500014e-06	0.999995000025	0.969074501217	True	True	True
1643	502-0901	15mer	GAG ConB	33	P501233	0	1.0	0.0	0.5	0.33	-0.17	0.0	Neg	AAADTGNSSQVSQNY	False	4.99997500014e-06	0.999995000025	0.968645049844	True	True	True
1644	502-0901	15mer	GAG ConB	34	P501234	0	1.0	1.0	0.5	0.67	0.17	1.7	Neg	TGNSSQVSQNYPIV	False	0.00210398957047	0.99789601043	0.945483182723	True	True	True
1645	502-0901	15mer	GAG ConB	35	P501235	0	0.0	0.0	0.5	0.0	-0.5	0.0	Neg	SSQVSQNYPIVQNL	False	4.99997500014e-06	0.999995000025	0.96820350125	True	True	True
1646	502-0901	15mer	GAG ConB	36	P501236	1	1.0	0.0	0.5	0.67	0.17	1.7	Neg	VSQNYPIVQNLQGQM	False	0.00210398957047	0.99789601043	0.946731107192	True	True	True
1647	502-0901	15mer	GAG ConB	37	P501237	0	0.0	1.0	0.5	0.33	-0.17	0.0	Neg	YPIVQNLQGQMVHQA	False	4.99997500014e-06	0.999995000025	0.966800935128	True	True	True
1648	502-0901	15mer	GAG ConB	38	P501238	1	0.0	2.0	0.5	1.0	0.5	5.0	Neg	VQNLQGQMVHQAI	False	0.00272938557295	0.997270614427	0.871759045064	True	True	True
1649	502-0901	15mer	GAG ConB	39	P501239	1	3.0	0.0	0.5	1.33	0.83	8.3	Neg	NLQGQMVHQAISPR	False	0.00424533111013	0.99575466889	0.76072928964	True	True	True
1650	502-0901	15mer	GAG ConB	40	P501240	0	0.0	0.0	0.5	0.0	-0.5	0.0	Neg	GQMVHQAISPRTLNA	False	4.99997500014e-06	0.999995000025	0.958955065243	True	True	True
1651	502-0901	15mer	GAG ConB	41	P501241	0	0.0	0.0	0.5	0.0	-0.5	0.0	Neg	HQAISPRTLNAWVKV	False	4.99997500014e-06	0.999995000025	0.959687921221	True	True	True
1652	502-0901	15mer	GAG ConB	42	P501242	1	0.0	0.0	0.5	0.33	-0.17	0.0	Neg	SPRTLNAWVKVVEEK	False	4.99997500014e-06	0.999995000025	0.96107782049	True	True	True
1653	502-0901	15mer	GAG ConB	43	P501243	1	0.0	1.0	0.5	0.67	0.17	1.7	Neg	LNAWVKVVEEKAF	False	0.00210398957047	0.99789601043	0.942795345404	True	True	True
1654	502-0901	15mer	GAG ConB	44	P501244	1	0.0	0.0	0.5	0.33	-0.17	0.0	Neg	AWVKVVEEKAFSPEV	False	4.99997500014e-06	0.999995000025	0.96299178014	True	True	True
1655	502-0901	ctrl	CTRL	NEG		1	0.0	0.0	0.5	0.5	0.0	0.0			False	0.0	0.0	0.0	True	True	True
1656	502-0901	ctrl	CTRL	POS		9999	9999.0	9999.0	0.5	9999.0	9998.5	99985.0			False	0.0	0.0	0.0	True	True	True
1657	502-0901	15mer	GAG ConB	45	P501245	1	0.0	0.0	0.33	0.33	0.0	0.0	Neg	VVEEKAFSPEVIPMF	False	0.00195782591451	0.998042174085	0.954929184802	True	True	True
1658	502-0901	15mer	GAG ConB	46	P501246	2	0.0	0.0	0.33	0.67	0.34	3.4	Neg	KAFSPEVIPMFSAL	False	0.00223604132042	0.99776395868	0.930751662015	True	True	True
1659	502-0901	15mer	GAG ConB	47	P500626	0	1.0	0.0	0.33	0.33	0.0	0.0	Neg	SPEVIPMFSALSEGA	False	0.00195782591451	0.998042174085	0.952177291869	True	True	True
1660	502-0901	15mer	GAG ConB	48	P501247	0	0.0	0.0	0.33	0.0	-0.33	0.0	Neg	IPMFSALSEGATPQDL	False	4.99997500014e-06	0.999995000025	0.972128377642	True	True	True
1661	502-0901	15mer	GAG ConB	49	P501248	0	1.0	0.0	0.33	0.33	0.0	0.0	Neg	ALSEGATPQDLNTML	False	0.00195782591451	0.998042174085	0.953132810249	True	True	True
1662	502-0901	15mer	GAG ConB	50	P501249	0	0.0	0.0	0.33	0.0	-0.33	0.0	Neg	GATPQDLNTMLNTV	False	4.99997500014e-06	0.999995000025	0.972799862519	True	True	True
1663	502-0901	15mer	GAG ConB	51	P501250	0	0.0	0.0	0.33	0.0	-0.33	0.0	Neg	PQDLNTMLNTVGGH	False	4.99997500014e-06	0.999995000025	0.973123614156	True	True	True
1664	502-0901	15mer	GAG ConB	52	P501251	0	0.0	0.0	0.33	0.0	-0.33	0.0	Neg	LNTMLNTVGGHQAAM	False	4.99997500014e-06	0.999995000025	0.979841460623	True	True	True
1665	502-0901	15mer	GAG ConB	53	P501252	0	2.0	0.0	0.33	0.67	0.34	3.4	Neg	LNTVGGHQAAMQMLK	False	0.00223604132042	0.99776395868	0.934693561819	True	True	True
1666	502-0901	15mer	GAG ConB	54	P501253	0	0.0	0.0	0.33	0.0	-0.33	0.0	Neg	GGHQAAMQMLKETI	False	4.99997500014e-06	0.999995000025	0.980019810529	True	True	True
1667	502-0901	15mer	GAG ConB	55	P501254	2	0.0	0.0	0.33	0.67	0.34	3.4	Neg	HQAAMQMLKETINEEA	False	0.00223604132042	0.99776395868	0.928589975026	True	True	True
1668	502-0901	15mer	GAG ConB	56	P501255	0	0.0	0.0	0.33	0.0	-0.33	0.0	Neg	MQMLKETINEEAAEW	False	4.99997500014e-06	0.999995000025	0.98019503149	True	True	True
1669	502-0901	15mer	GAG ConB	57	P501256	0	0.0	0.0	0.33	0.0	-0.33	0.0	Neg	KETINEEAAEWDRLH	False	4.99997500014e-06	0.999995000025	0.980367205129	True	True	True
1670	502-0901	15mer	GAG ConB	58	P501257	2	2.0	0.0	0.33	1.33	1.0	10.0	Neg	NEEAAEWDRLHPVHA	False	0.00602581916729	0.993974180833	0.731351117234	True	True	True
1671	502-0901	15mer	GAG ConB	59	P501258	0	0.0	0.0	0.33	0.0	-0.33	0.0	Neg	AEWDRLHPVHAGPIA	False	4.99997500014e-06	0.999995000025	0.980536410258	True	True	True
1672	502-0901	15mer	GAG ConB	60	P501259	0	0.0	0.0	0.33	0.0	-0.33	0.0	Neg	RLHPVHAGPIAPGQM	False	4.99997500014e-06	0.999995000025	0.980702722991	True	True	True
1673	502-0901	15mer	GAG ConB	61	P501260	0	0.0	1.0	0.33	0.33	0.0	0.0	Neg	VHAGPIAPGQMREPR	False	0.00195782591451	0.998042174085	0.956587376698	True	True	True
1674	502-0901	15mer	GAG ConB	62	P501261	0	0.0	0.0	0.33	0.0	-0.33	0.0	Neg	PIAPGQMREPRGSDI	False	4.99997500014e-06	0.999995000025	0.983150250674	True	True	True
1675	502-0901	15mer	GAG ConB	63	P501262	0	0.0	0.0	0.33	0.0	-0.33	0.0	Neg	GQMREPRGSDIAGTT	False	4.99997500014e-06	0.999995000025	0.981026962941	True	True	True
1676	502-0901	15mer	GAG ConB	64	P501263	0	2.0	1.0	0.33	1.0	0.67	6.7	Neg	EPRGSDIAGTTSTL	False	0.00338853164569	0.996611468354	0.833205716499	True	True	True
1677	502-0901	15mer	GAG ConB	65	P500643	3	0.0	0.0	0.33	1.0	0.67	6.7	Neg	GSDIAGTTSTLQEQI	False	0.00338853164569	0.996611468354	0.819588570511	True	True	True
1678	502-0901	15mer	GAG ConB	66	P501264	2	0.0	0.0	0.33	0.67	0.34	3.4	Neg	AGTTSTLQEQIGWM	False	0.00223604132042	0.99776395868	0.932782337672	True	True	True
1679	502-0901	15mer	GAG ConB	67	P501265	0	0.0	0.0	0.33	0.0	-0.33	0.0	Neg	TSTLQEQIGWMTNNPPI	False	4.99997500014e-06	0.999995000025	0.981340484215	True	True	True
1680	502-0901	15mer	GAG ConB	68	P501266	0	0.0	0.0	0.33	0.0	-0.33	0.0	Neg	EQIGWMTNNPPIPV	False	4.99997500014e-06	0.999995000025	0.979659897205	True	True	True
1681	502-0901	15mer	GAG ConB	69	P501267	0	0.0	0.0	0.33	0.0	-0.33	0.0	Neg	GWMTNNPPIPVGEIY	False	4.99997500014e-06	0.999995000025	0.981493390082	True	True	True
1682	502-0901	15mer	GAG ConB	70	P501268	1	0.0	0.0	0.33	0.33	0.0	0.0	Neg	NNPPIPVGEIYKRWI	False	0.00195782591451	0.998042174085	0.954049327878	True	True	True
1683	502-0901	15mer	GAG ConB	71	P501269	0	1.0	0.0	0.33	0.33	0.0	0.0	Neg	IPVGEIYKRWIILGL	False	0.00195782591451	0.998042174085	0.955774537533	True	True	True
1684	502-0901	15mer	GAG ConB	72	P501270	2	0.0	1.0	0.33	1.0	0.67	6.7	Neg	EIYKRWIILGLNKIV	False	0.00338853164569	0.996611468354	0.844877555917	True	True	True
1685	502-0901	15mer	GAG ConB	73	P501271	0	0.0	0.0	0.33	0.0	-0.33	0.0	Neg	RWIILGLNKIVRMY	False	4.99997500014e-06	0.999995000025	0.981791803146	True	True	True
1686	502-0901	ctrl	CTRL	NEG		0	0.0	1.0	0.33	0.33	0.0	0.0			False	0.0	0.0	0.0	True	True	True
1687	502-0901	ctrl	CTRL	POS		9999	9999.0	9999.0	0.33	9999.0	9998.67	99986.7			False	0.0	0.0	0.0	True	True	True
1688	502-0901	15mer	GAG ConB	100	P501296	0	0.0	0.0	0.5	0.0	-0.5	0.0	Neg	ARVLAEAMSQVTNSA	False	4.99997500014e-06	0.999995000025	0.981937428721	True	True	True
1689	502-0901	15mer	GAG ConB	101	P501297	1	0.0	0.0	0.5	0.33	-0.17	0.0	Neg	AEAMSQVTNSATIMM	False	4.99997500014e-06	0.999995000025	0.982080742779	True	True	True
1690	502-0901	15mer	GAG ConB	102	P501298	0	0.0	0.0	0.5	0.0	-0.5	0.0	Neg	SQVTNSATIMMQR	False	4.99997500014e-06	0.999995000025	0.982221799923	True	True	True
1691	502-0901	15mer	GAG ConB	74	P501272	1	1.0	0.0	0.5	0.67	0.17	1.7	Neg	ILGLNKIVRMYSPTSI	False	0.00210398957047	0.99789601043	0.94417286203	True	True	True
1692	502-0901	15mer	GAG ConB	75	P501273	0	0.0	0.0	0.5	0.0	-0.5	0.0	Neg	KIVRMYSPTSILDIR	False	4.99997500014e-06	0.999995000025	0.982360653048	True	True	True
1693	502-0901	15mer	GAG ConB	76	P501274	0	0.0	1.0	0.5	0.33	-0.17	0.0	Neg	MYSPTSILDIRQGPK	False	4.99997500014e-06	0.999995000025	0.982497353413	True	True	True
1694	502-0901	15mer	GAG ConB	77	P501275	0	0.0	1.0	0.5	0.33	-0.17	0.0	Neg	TSILDIRQGPKEPFR	False	4.99997500014e-06	0.999995000025	0.982631950694	True	True	True
1695	502-0901	15mer	GAG ConB	78	P501276	0	0.0	0.0	0.5	0.0	-0.5	0.0	Neg	DIRQGPKEPFRDYV	False	4.99997500014e-06	0.999995000025	0.982764493055	True	True	True
1696	502-0901	15mer	GAG ConB	79	P501277	0	0.0	0.0	0.5	0.0	-0.5	0.0	Neg	RQGPKEPFRDYVDRF	False	4.99997500014e-06	0.999995000025	0.982895027199	True	True	True
1697	502-0901	15mer	GAG ConB	80	P501278	1	0.0	0.0	0.5	0.33	-0.17	0.0	Neg	KEPFRDYVDRFYKTL	False	4.99997500014e-06	0.999995000025	0.983023598423	True	True	True
1698	502-0901	15mer	GAG ConB	81	P501279	1	0.0	1.0	0.5	0.67	0.17	1.7	Neg	RDYVDRFYKTLRA	False	0.00210398957047	0.99789601043	0.947920988663	True	True	True
1699	502-0901	15mer	GAG ConB	82	P501280	0	1.0	0.0	0.5	0.33	-0.17	0.0	Neg	YVDRFYKTLRAEQA	False	4.99997500014e-06	0.999995000025	0.981643809675	True	True	True
1700	502-0901	15mer	GAG ConB	83	P501281	0	1.0	0.0	0.5	0.33	-0.17	0.0	Neg	RFYKTLRAEQASQEV	False	4.99997500014e-06	0.999995000025	0.979475032634	True	True	True
1701	502-0901	15mer	GAG ConB	84	P501282	0	1.0	2.0	0.5	1.0	0.5	5.0	Neg	TLRAEQASQEVKNWM	False	0.00272938557295	0.997270614427	0.895666010657	True	True	True
1702	502-0901	15mer	GAG ConB	85	P501283	0	0.0	0.0	0.5	0.0	-0.5	0.0	Neg	EQASQEVKNWMTETL	False	4.99997500014e-06	0.999995000025	0.979286776052	True	True	True
1703	502-0901	15mer	GAG ConB	86	P501284	0	0.0	0.0	0.5	0.0	-0.5	0.0	Neg	SQEVKNWMTETLLV	False	4.99997500014e-06	0.999995000025	0.979095033238	True	True	True
1704	502-0901	15mer	GAG ConB	87	P501285	0	0.0	0.0	0.5	0.0	-0.5	0.0	Neg	VKNWMTETLLVQNA	False	4.99997500014e-06	0.999995000025	0.973439748107	True	True	True
1705	502-0901	15mer	GAG ConB	88	P501286	0	0.0	1.0	0.5	0.33	-0.17	0.0	Neg	WMTETLLVQNANPDCK	False	4.99997500014e-06	0.999995000025	0.973748530106	True	True	True
1706	502-0901	15mer	GAG ConB	89	P500665	0	0.0	1.0	0.5	0.33	-0.17	0.0	Neg	LLVQNANPDCKTILK	False	4.99997500014e-06	0.999995000025	0.974050213669	True	True	True
1707	502-0901	15mer	GAG ConB	90	P501287	1	1.0	0.0	0.5	0.67	0.17	1.7	Neg	NANPDCKTILKAL	False	0.00210398957047	0.99789601043	0.951180229213	True	True	True
1708	502-0901	15mer	GAG ConB	91	P501288	0	1.0	0.0	0.5	0.33	-0.17	0.0	Neg	NPDCKTILKALGPAA	False	4.99997500014e-06	0.999995000025	0.974345040786	True	True	True
1709	502-0901	15mer	GAG ConB	92	P501289	0	1.0	0.0	0.5	0.33	-0.17	0.0	Neg	KTILKALGPAATL	False	4.99997500014e-06	0.999995000025	0.974633242575	True	True	True
1710	502-0901	15mer	GAG ConB	93	P500668	0	0.0	1.0	0.5	0.33	-0.17	0.0	Neg	ILKALGPAATLEEMM	False	4.99997500014e-06	0.999995000025	0.97491503988	True	True	True
1711	502-0901	15mer	GAG ConB	94	P501290	0	1.0	0.0	0.5	0.33	-0.17	0.0	Neg	LGPAATLEEMMTA	False	4.99997500014e-06	0.999995000025	0.975190643838	True	True	True
1712	502-0901	15mer	GAG ConB	95	P501291	1	0.0	0.0	0.5	0.33	-0.17	0.0	Neg	PAATLEEMMTACQGV	False	4.99997500014e-06	0.999995000025	0.975460256405	True	True	True
1713	502-0901	15mer	GAG ConB	96	P501292	0	0.0	0.0	0.5	0.0	-0.5	0.0	Neg	LEEMMTACQGVGGPGH	False	4.99997500014e-06	0.999995000025	0.975724070853	True	True	True
1714	502-0901	15mer	GAG ConB	97	P501293	0	0.0	1.0	0.5	0.33	-0.17	0.0	Neg	TACQGVGGPGHKARV	False	4.99997500014e-06	0.999995000025	0.975982272227	True	True	True
1715	502-0901	15mer	GAG ConB	98	P501294	0	1.0	0.0	0.5	0.33	-0.17	0.0	Neg	GVGGPGHKARVLAEA	False	4.99997500014e-06	0.999995000025	0.976235037783	True	True	True
1716	502-0901	15mer	GAG ConB	99	P501295	0	1.0	0.0	0.5	0.33	-0.17	0.0	Neg	PGHKARVLAEAMSQV	False	4.99997500014e-06	0.999995000025	0.97648253739	True	True	True
1717	502-0901	ctrl	CTRL	NEG		0	1.0	0.0	0.5	0.5	0.0	0.0			False	0.0	0.0	0.0	True	True	True
1718	502-0901	ctrl	CTRL	POS		9999	9999.0	9999.0	0.5	9999.0	9998.5	99985.0			False	0.0	0.0	0.0	True	True	True
1719	502-0901	15mer	GAG ConB	103	P501299	1	2.0	1.0	0.83	1.33	0.5	5.0	Neg	VTNSATIMMQRGNFR	False	0.00282631558926	0.997173684411	0.85503063115	True	True	True
1720	502-0901	15mer	GAG ConB	104	P501300	1	0.0	1.0	0.83	0.67	-0.16	0.0	Neg	ATIMMQRGNFRNQRK	False	4.99997500014e-06	0.999995000025	0.976724933912	True	True	True
1721	502-0901	15mer	GAG ConB	105	P501301	1	1.0	0.0	0.83	0.67	-0.16	0.0	Neg	MQRGNFRNQRKTVK	False	4.99997500014e-06	0.999995000025	0.976962383566	True	True	True
1722	502-0901	15mer	GAG ConB	106	P501302	1	0.0	1.0	0.83	0.67	-0.16	0.0	Neg	GNFRNQRKTVKCF	False	4.99997500014e-06	0.999995000025	0.977195036257	True	True	True
1723	502-0901	15mer	GAG ConB	107	P501303	0	0.0	1.0	0.83	0.33	-0.5	0.0	Neg	FRNQRKTVKCFNCGK	False	4.99997500014e-06	0.999995000025	0.977423035895	True	True	True
1724	502-0901	15mer	GAG ConB	108	P501304	1	2.0	0.0	0.83	1.0	0.17	1.7	Neg	RKTVKCFNCGKEGHI	False	0.00227343963034	0.99772656037	0.911995698611	True	True	True
1725	502-0901	15mer	GAG ConB	109	P501305	0	1.0	1.0	0.83	0.67	-0.16	0.0	Neg	KCFNCGKEGHIAK	False	4.99997500014e-06	0.999995000025	0.977646520688	True	True	True
1726	502-0901	15mer	GAG ConB	110	P501306	4	1.0	0.0	0.83	1.67	0.84	8.4	Neg	FNCGKEGHIAKNCRA	False	0.00405611449221	0.995943885508	0.784250749227	True	True	True
1727	502-0901	15mer	GAG ConB	111	P501307	1	1.0	1.0	0.83	1.0	0.17	1.7	Neg	KEGHIAKNCRAPRKK	False	0.00227343963034	0.99772656037	0.923820645061	True	True	True
1728	502-0901	15mer	GAG ConB	112	P500685	2	0.0	0.0	0.83	0.67	-0.16	0.0	Neg	IAKNCRAPRKKGCWK	False	4.99997500014e-06	0.999995000025	0.977865623427	True	True	True
1729	502-0901	15mer	GAG ConB	113	P501308	3	0.0	3.0	0.83	2.0	1.17	11.7	Neg	CRAPRKKGCWKCGK	False	0.00646416460918	0.993535835391	0.69383353672	True	True	True
1730	502-0901	15mer	GAG ConB	114	P501309	0	2.0	2.0	0.83	1.33	0.5	5.0	Neg	PRKKGCWKCGKEGH	False	0.00282631558926	0.997173684411	0.863914571979	True	True	True
1731	502-0901	15mer	GAG ConB	115	P501310	2	0.0	0.0	0.83	0.67	-0.16	0.0	Neg	KGCWKCGKEGHQMK	False	4.99997500014e-06	0.999995000025	0.978080471743	True	True	True
1732	502-0901	15mer	GAG ConB	116	P501311	1	0.0	1.0	0.83	0.67	-0.16	0.0	Neg	WKCGKEGHQMKDCTER	False	4.99997500014e-06	0.999995000025	0.978291188361	True	True	True
1733	502-0901	15mer	GAG ConB	117	P501312	1	3.0	2.0	0.83	2.0	1.17	11.7	Neg	EGHQMKDCTERQANF	False	0.00646416460918	0.993535835391	0.643883153608	True	True	True
1734	502-0901	15mer	GAG ConB	118	P501313	1	0.0	2.0	0.83	1.0	0.17	1.7	Neg	MKDCTERQANFLGKI	False	0.00227343963034	0.99772656037	0.921181148085	True	True	True
1735	502-0901	15mer	GAG ConB	119	P501314	0	0.0	1.0	0.83	0.33	-0.5	0.0	Neg	TERQANFLGKIWPSH	False	4.99997500014e-06	0.999995000025	0.97849789133	True	True	True
1736	502-0901	15mer	GAG ConB	120	P501315	0	0.0	3.0	0.83	1.0	0.17	1.7	Neg	ANFLGKIWPSHKGR	False	0.00227343963034	0.99772656037	0.915293039448	True	True	True
1737	502-0901	15mer	GAG ConB	121	P501316	2	3.0	2.0	0.83	2.33	1.5	15.0	Neg	LGKIWPSHKGRPGNF	False	0.0111512496966	0.988848750303	0.573952617252	True	True	True
1738	502-0901	15mer	GAG ConB	122	P501317	1	2.0	2.0	0.83	1.67	0.84	8.4	Neg	WPSHKGRPGNFLQSR	False	0.00405611449221	0.995943885508	0.803495579798	True	True	True
1739	502-0901	15mer	GAG ConB	123	P501318	0	0.0	1.0	0.83	0.33	-0.5	0.0	Neg	KGRPGNFLQSRPEPTA	False	4.99997500014e-06	0.999995000025	0.978700694242	True	True	True
1740	502-0901	15mer	GAG ConB	124	P501319	0	0.0	0.0	0.83	0.0	-0.83	0.0	Neg	NFLQSRPEPTAPPEESF	False	4.99997500014e-06	0.999995000025	0.978899706445	True	True	True
1741	502-0901	15mer	GAG ConB	125	P501320	0	1.0	2.0	0.83	1.0	0.17	1.7	Neg	PEPTAPPEESFRF	False	0.00227343963034	0.99772656037	0.926284175571	True	True	True
1742	502-0901	15mer	GAG ConB	126	P501321	0	1.0	1.0	0.83	0.67	-0.16	0.0	Neg	PTAPPEESFRFGEET	False	4.99997500014e-06	0.999995000025	0.980866216864	True	True	True
1743	502-0901	15mer	GAG ConB	127	P501322	0	0.0	1.0	0.83	0.33	-0.5	0.0	Neg	PEESFRFGEETTTPSQK	False	4.99997500014e-06	0.999995000025	0.972468214501	True	True	True
1744	502-0901	15mer	GAG ConB	128	P501323	0	0.0	0.0	0.83	0.0	-0.83	0.0	Neg	FGEETTTPSQKQEPI	False	4.99997500014e-06	0.999995000025	0.965795054373	True	True	True
1745	502-0901	15mer	GAG ConB	129	P501324	1	1.0	1.0	0.83	1.0	0.17	1.7	Neg	TTTPSQKQEPIDKEL	False	0.00227343963034	0.99772656037	0.908423579371	True	True	True
1746	502-0901	15mer	GAG ConB	130	P500703	0	1.0	0.0	0.83	0.33	-0.5	0.0	Neg	SQKQEPIDKELYPLA	False	4.99997500014e-06	0.999995000025	0.981185029917	True	True	True
1747	502-0901	15mer	GAG ConB	131	P501325	4	4.0	0.0	0.83	2.67	1.84	18.4	Neg	EPIDKELYPLASLR	False	0.0204279916889	0.979572008311	0.470228583989	True	True	True
1748	502-0901	ctrl	CTRL	NEG		1	0.0	1.0	0.83	0.83	0.0	0.0			False	0.0	0.0	0.0	True	True	True
1749	502-0901	ctrl	CTRL	POS		9999	9999.0	9999.0	0.83	9999.0	9998.17	99981.7			False	0.0	0.0	0.0	True	True	True
1750	502-0901	ctrl	CTRL	NEG		0	0.0	2.0	0.67	0.67	0.0	0.0			False	0.0	0.0	0.0	True	True	True
1751	502-0901	ctrl	CTRL	POS		9999	9999.0	9999.0	0.67	9999.0	9998.33	99983.3			False	0.0	0.0	0.0	True	True	True
1752	502-0901	optimal	GAG ConB	132	P500285	0	0.0	1.0	0.67	0.33	-0.34	0.0	Neg	NYPIVQNL	False	4.99997500014e-06	0.999995000025	0.94448048704	True	True	True
1753	502-0901	optimal	GAG ConB	173	P500390	0	0.0	0.0	0.67	0.0	-0.67	0.0	Neg	TERQANFL	False	4.99997500014e-06	0.999995000025	0.947256212689	True	True	True
1754	502-0901	optimal	GAG ConB	184	P500335	0	0.0	2.0	0.67	0.67	0.0	0.0	Neg	EIYKRWIIL	False	0.00394131321532	0.996058686785	0.883235062973	True	True	True
1755	502-0901	optimal	GAG ConB	186	P500356	0	0.0	0.0	0.67	0.0	-0.67	0.0	Neg	YVDRFYKTL	False	4.99997500014e-06	0.999995000025	0.94139634743	True	True	True
1756	502-0901	optimal	GAG ConB	187	P500325	1	0.0	1.0	0.67	0.67	0.0	0.0	Neg	AEWDRLHPV	False	0.00394131321532	0.996058686785	0.894517425354	True	True	True
1757	502-0901	optimal	GAG ConB	197	P500388	2	0.0	1.0	0.67	1.0	0.33	3.3	Neg	CRAPRKKGC	False	0.0051960900778	0.994803909922	0.869132109996	True	True	True
1758	502-0901	optimal	GAG ConB	213	P500322	2	2.0	0.0	0.67	1.33	0.66	6.6	Neg	KETINEEAA	False	0.00802647032702	0.991973529673	0.661125022396	True	True	True
1759	502-0901	optimal	GAG ConB	218	P500368	0	1.0	0.0	0.67	0.33	-0.34	0.0	Neg	RAEQASQEV	False	4.99997500014e-06	0.999995000025	0.952050647902	True	True	True
1760	502-0901	optimal	GAG ConB	309	P500359	0	1.0	0.0	0.67	0.33	-0.34	0.0	Neg	DRFFKTLRA	False	4.99997500014e-06	0.999995000025	0.954135184951	True	True	True
1761	502-0901	optimal	GAG ConB	350	P500251	0	0.0	0.0	0.67	0.0	-0.67	0.0	Neg	GELDRWEKI	False	4.99997500014e-06	0.999995000025	0.956046010579	True	True	True
1762	502-0901	optimal	GAG ConB	377	P500264	1	0.0	2.0	0.67	1.0	0.33	3.3	Neg	HLVWASREL	False	0.0051960900778	0.994803909922	0.851178995721	True	True	True
1763	502-0901	optimal	GAG ConB	379	P500269	0	0.0	0.0	0.67	0.0	-0.67	0.0	Neg	EELRSLYNTV	False	4.99997500014e-06	0.999995000025	0.957803970157	True	True	True
1764	502-0901	optimal	GAG ConB	383	P500284	1	0.0	3.0	0.67	1.33	0.66	6.6	Neg	QVSQNYPIV	False	0.00802647032702	0.991973529673	0.743837149216	True	True	True
1765	502-0901	optimal	GAG ConB	395	P500315	0	0.0	0.0	0.67	0.0	-0.67	0.0	Neg	TPQDLNTMLN	False	4.99997500014e-06	0.999995000025	0.959426702075	True	True	True
1766	502-0901	optimal	GAG ConB	397	P500317	0	0.0	0.0	0.67	0.0	-0.67	0.0	Neg	PQDLNTMLN	False	4.99997500014e-06	0.999995000025	0.960929231628	True	True	True
1767	502-0901	optimal	GAG ConB	400	P500324	1	0.0	2.0	0.67	1.0	0.33	3.3	Neg	EEAAEWDRV	False	0.0051960900778	0.994803909922	0.827241510021	True	True	True
1768	502-0901	optimal	GAG ConB	405	P500360	0	0.0	1.0	0.67	0.33	-0.34	0.0	Neg	DRFYKTRAE	False	4.99997500014e-06	0.999995000025	0.949767583515	True	True	True
1769	502-0901	optimal	GAG ConB	406	P500366	0	1.0	0.0	0.67	0.33	-0.34	0.0	Neg	TLRAEQATQD	False	4.99997500014e-06	0.999995000025	0.912097021132	True	True	True
1770	502-2774	ctrl	CTRL	NEG		6	7.0	5.0	4.0	4.0	0.0	0.0			False	0.0	0.0	0.0	True	True	True
1771	502-2774	ctrl	CTRL	POS		9999	9999.0	9999.0	4.0	9999.0	9995.0	99950.0			False	0.0	0.0	0.0	True	True	True
1772	502-2774	matrix	GAG ConB	1.1		22	20.0	40.0	4.0	27.33	23.33	233.3	Pos		True	1.0	3.38542165453e-21	3.38542165453e-21	True	True	True
1773	502-2774	matrix	GAG ConB	1.2		3	5.0	1.0	4.0	3.0	-1.0	0.0	Neg		False	4.99997500014e-06	0.999995000025	0.668991581399	True	True	True
1774	502-2774	matrix	GAG ConB	1.3		7	4.0	2.0	4.0	4.33	0.33	3.3	Neg		False	0.0234415663239	0.976558433676	0.582886582861	True	True	True
1775	502-2774	matrix	GAG ConB	1.4		1	8.0	4.0	4.0	4.33	0.33	3.3	Neg		False	0.0234415663239	0.976558433676	0.600002750288	True	True	True
1776	502-2774	matrix	GAG ConB	1.5		5	4.0	2.0	4.0	3.67	-0.33	0.0	Neg		False	4.99997500014e-06	0.999995000025	0.680405492387	True	True	True
1777	502-2774	matrix	GAG ConB	1.6		3	2.0	8.0	4.0	4.33	0.33	3.3	Neg		False	0.0234415663239	0.976558433676	0.615692570429	True	True	True
1778	502-2774	matrix	GAG ConB	1.7		5	3.0	2.0	4.0	3.33	-0.67	0.0	Neg		False	4.99997500014e-06	0.999995000025	0.691058475974	True	True	True
1779	502-2774	matrix	GAG ConB	1A		7	2.0	1.0	4.0	3.33	-0.67	0.0	Neg		False	4.99997500014e-06	0.999995000025	0.701024170299	True	True	True
1780	502-2774	matrix	GAG ConB	1B		3	1.0	5.0	4.0	3.0	-1.0	0.0	Neg		False	4.99997500014e-06	0.999995000025	0.656732195524	True	True	True
1781	502-2774	matrix	GAG ConB	1C		2	3.0	1.0	4.0	2.0	-2.0	0.0	Neg		False	4.99997500014e-06	0.999995000025	0.719143614525	True	True	True
1782	502-2774	matrix	GAG ConB	1D		3	3.0	7.0	4.0	4.33	0.33	3.3	Neg		False	0.0234415663239	0.976558433676	0.630127204959	True	True	True
1783	502-2774	matrix	GAG ConB	1E		7	6.0	2.0	4.0	5.0	1.0	10.0	Neg		False	0.0347265080489	0.965273491951	0.520820007181	True	True	True
1784	502-2774	matrix	GAG ConB	1F		30	21.0	17.0	4.0	22.67	18.67	186.7	Pos		True	1.0	1.72702561228e-15	8.63514498851e-16	True	True	True
1785	502-2774	matrix	GAG ConB	1G		5	0.0	0.0	4.0	1.67	-2.33	0.0	Neg		False	4.99997500014e-06	0.999995000025	0.74254789665	True	True	True
1786	502-2774	optimal	GAG ConB	10	P500257	26	25.0	28.0	4.0	26.33	22.33	223.3	Pos	RLRPGGKKK	True	1.0	3.13418186126e-19	3.13418186126e-19	True	True	True
1787	502-2774	optimal	GAG ConB	11	P500258	8	4.0	3.0	4.0	5.0	1.0	10.0	Neg	RLRPGGKKKY	False	0.0197193518973	0.980280648103	0.666818679349	True	True	True
1788	502-2774	optimal	GAG ConB	131	P500377	3	8.0	2.0	4.0	4.33	0.33	3.3	Neg	NPDCKTIL	False	0.0129072973809	0.987092702619	0.726662314756	True	True	True
1789	502-2774	optimal	GAG ConB	28	P500308	4	4.0	6.0	4.0	4.67	0.67	6.7	Neg	EVIPMFSAL	False	0.015629063307	0.984370936693	0.689500983445	True	True	True
1790	502-2774	optimal	GAG ConB	36	P500314	1	3.0	2.0	4.0	2.0	-2.0	0.0	Neg	TPQDLNTML	False	4.99997500014e-06	0.999995000025	0.800700550088	True	True	True
1791	502-2774	optimal	GAG ConB	48	P500358	3	1.0	3.0	4.0	2.33	-1.67	0.0	Neg	DRFYKTLRA	False	4.99997500014e-06	0.999995000025	0.791210338186	True	True	True
1792	502-2774	optimal	GAG ConB	61	P500266	2	4.0	5.0	4.0	3.67	-0.33	0.0	Neg	WASRELERF	False	4.99997500014e-06	0.999995000025	0.780771105094	True	True	True
1793	502-2774	optimal	GAG ConB	62	P500283	7	1.0	4.0	4.0	4.0	0.0	0.0	Neg	NSSKVSQNY	False	0.011159934288	0.988840065712	0.7420845354	True	True	True
1794	502-2774	optimal	GAG ConB	63	P500332	2	4.0	4.0	4.0	3.33	-0.67	0.0	Neg	PPIPVGDIY	False	4.99997500014e-06	0.999995000025	0.769233005361	True	True	True
1795	502-2774	optimal	GAG ConB	9	P500253	6	1.0	11.0	4.0	6.0	2.0	20.0	Neg	KIRLRPGGK	False	0.048504100011	0.951495899989	0.477299585381	True	True	True
1796	502-2774	pool	GAG ConB	1		26	32.0	36.0	4.0	31.33	27.33	273.3	Pos		True	1.0	3.10083369909e-25	3.10083369909e-25	True	True	True
1797	502-2774	sub-pool	GAG ConB	1		26	30.0	31.0	4.0	29.0	25.0	250.0	Pos		True	1.0	4.48727555376e-23	4.48727555376e-23	True	True	True
1798	502-2774	sub-pool	GAG ConB	2		12	17.0	18.0	4.0	15.67	11.67	116.7	Pos		True	0.999999950583	4.94165458255e-08	2.47082729128e-08	True	True	True
1799	502-2774	sub-pool	GAG ConB	3		6	6.0	4.0	4.0	5.33	1.33	13.3	Neg		False	0.21079049923	0.78920950077	0.263069850062	True	True	True
1800	502-2774	15mer	GAG ConB	132	P501326	5	2.0	5.0	4.67	4.0	-0.67	0.0	Neg	DKELYPLASLRSLF	False	4.99997500014e-06	0.999995000025	0.954005001052	True	True	True
1801	502-2774	15mer	GAG ConB	133	P501327	4	3.0	4.0	4.67	3.67	-1.0	0.0	Neg	LYPLASLRSLFGND	False	4.99997500014e-06	0.999995000025	0.941303001336	True	True	True
1802	502-2774	15mer	GAG ConB	134	P501328	9	4.0	3.0	4.67	5.33	0.66	6.6	Neg	LASLRSLFGNDPSSQ	False	0.00390206568093	0.996097934319	0.911096283698	True	True	True
1803	502-2774	ctrl	CTRL	NEG		9	7.0	3.0	4.67	4.67	0.0	0.0			False	0.0	0.0	0.0	True	True	True
1804	502-2774	ctrl	CTRL	POS		9999	9999.0	9999.0	4.67	9999.0	9994.33	99943.3			False	0.0	0.0	0.0	True	True	True
1805	502-2774	matrix	GAG ConB	2.1		4	2.0	5.0	4.67	3.67	-1.0	0.0	Neg		False	4.99997500014e-06	0.999995000025	0.768292606987	True	True	True
1806	502-2774	matrix	GAG ConB	2.2		6	12.0	16.0	4.67	11.33	6.66	66.6	Pos		False	0.987574326254	0.0124256737463	0.00353320433467	True	True	True
1807	502-2774	matrix	GAG ConB	2.3		6	5.0	6.0	4.67	5.67	1.0	10.0	Neg		False	0.035440220868	0.964559779132	0.496128146916	True	True	True
1808	502-2774	matrix	GAG ConB	2.4		3	9.0	3.0	4.67	5.0	0.33	3.3	Neg		False	0.0243168735889	0.975683126411	0.564140304251	True	True	True
1809	502-2774	matrix	GAG ConB	2.5		12	13.0	10.0	4.67	11.67	7.0	70.0	Pos		False	0.993255680157	0.00674431984273	0.00175471045234	True	True	True
1810	502-2774	matrix	GAG ConB	2.6		8	6.0	8.0	4.67	7.33	2.66	26.6	Neg		False	0.150275328679	0.849724671321	0.225559310089	True	True	True
1811	502-2774	matrix	GAG ConB	2.7		4	1.0	8.0	4.67	4.33	-0.34	0.0	Neg		False	4.99997500014e-06	0.999995000025	0.762351519986	True	True	True
1812	502-2774	matrix	GAG ConB	2A		5	4.0	6.0	4.67	5.0	0.33	3.3	Neg		False	0.0243168735889	0.975683126411	0.543563163143	True	True	True
1813	502-2774	matrix	GAG ConB	2B		4	2.0	5.0	4.67	3.67	-1.0	0.0	Neg		False	4.99997500014e-06	0.999995000025	0.727403949392	True	True	True
1814	502-2774	matrix	GAG ConB	2C		11	6.0	13.0	4.67	10.0	5.33	53.3	Pos		False	0.886185295719	0.113814704281	0.019287704327	True	True	True
1815	502-2774	matrix	GAG ConB	2D		17	13.0	11.0	4.67	13.67	9.0	90.0	Pos		True	0.999870005753	0.000129994247111	4.33314157043e-05	True	True	True
1816	502-2774	matrix	GAG ConB	2E		13	12.0	12.0	4.67	12.33	7.66	76.6	Pos		True	0.998100761828	0.00189923817188	0.000507308104748	True	True	True
1817	502-2774	matrix	GAG ConB	2F		10	5.0	5.0	4.67	6.67	2.0	20.0	Neg		False	0.079333749089	0.920666250911	0.367356281405	True	True	True
1818	502-2774	matrix	GAG ConB	2G		6	3.0	3.0	4.67	4.0	-0.67	0.0	Neg		False	4.99997500014e-06	0.999995000025	0.749505926471	True	True	True
1819	502-2774	matrix	GAG ConB	3.1		7	6.0	8.0	4.67	7.0	2.33	23.3	Neg		False	0.108555393532	0.891444606468	0.324793976059	True	True	True
1820	502-2774	matrix	GAG ConB	3.2		9	6.0	4.0	4.67	6.33	1.66	16.6	Neg		False	0.0590803581036	0.940919641896	0.439051701467	True	True	True
1821	502-2774	matrix	GAG ConB	3.3		7	6.0	6.0	4.67	6.33	1.66	16.6	Neg		False	0.0590803581036	0.940919641896	0.468573345021	True	True	True
1822	502-2774	matrix	GAG ConB	3.4		7	9.0	6.0	4.67	7.33	2.66	26.6	Neg		False	0.150275328679	0.849724671321	0.277573090191	True	True	True
1823	502-2774	matrix	GAG ConB	3.5		9	10.0		4.67	9.5	4.83	48.3	Neg		False	0.534016688938	0.465983311062	0.0868558964816	True	True	True
1824	502-2774	matrix	GAG ConB	3.6		1	3.0	4.0	4.67	2.67	-2.0	0.0	Neg		False	4.99997500014e-06	0.999995000025	0.710367008728	True	True	True
1825	502-2774	matrix	GAG ConB	3A		9	6.0	14.0	4.67	9.67	5.0	50.0	Pos		False	0.819294173017	0.180705826983	0.039464969659	True	True	True
1826	502-2774	matrix	GAG ConB	3B		7	6.0	6.0	4.67	6.33	1.66	16.6	Neg		False	0.0590803581036	0.940919641896	0.405593838771	True	True	True
1827	502-2774	matrix	GAG ConB	3C		6	3.0	5.0	4.67	4.67	0.0	0.0	Neg		False	0.0214058448404	0.97859415516	0.643529779967	True	True	True
1828	502-2774	matrix	GAG ConB	3D		1	9.0	3.0	4.67	4.33	-0.34	0.0	Neg		False	4.99997500014e-06	0.999995000025	0.735192265125	True	True	True
1829	502-2774	matrix	GAG ConB	3E		3	6.0	3.0	4.67	4.0	-0.67	0.0	Neg		False	4.99997500014e-06	0.999995000025	0.756097744196	True	True	True
1830	502-2774	matrix	GAG ConB	3F		7	6.0	9.0	4.67	7.33	2.66	26.6	Neg		False	0.150275328679	0.849724671321	0.163142773966	True	True	True
1831	502-2774	15mer	GAG ConB	1	P501201	7	3.0	6.0	4.83	5.33	0.5	5.0	Neg	MGARASVLSGGELDR	False	0.00361474889295	0.996385251107	0.925643553132	True	True	True
1832	502-2774	15mer	GAG ConB	10	P501210	3	9.0	4.0	4.83	5.33	0.5	5.0	Neg	VWASRELERFAVNPGL	False	0.00361474889295	0.996385251107	0.926495862746	True	True	True
1833	502-2774	15mer	GAG ConB	11	P501211	4	4.0	8.0	4.83	5.33	0.5	5.0	Neg	ELERFAVNPGLLETS	False	0.00361474889295	0.996385251107	0.924770198836	True	True	True
1834	502-2774	15mer	GAG ConB	12	P501212	6	4.0	5.0	4.83	5.0	0.17	1.7	Neg	FAVNPGLLETSEGCR	False	0.00316129356478	0.996838706435	0.93900804483	True	True	True
1835	502-2774	15mer	GAG ConB	13	P501213	7	7.0	3.0	4.83	5.67	0.84	8.4	Neg	PGLLETSEGCRQIL	False	0.00430177627533	0.995698223725	0.908520476103	True	True	True
1836	502-2774	15mer	GAG ConB	14	P501214	4	3.0	4.0	4.83	3.67	-1.16	0.0	Neg	LETSEGCRQILGQL	False	4.99997500014e-06	0.999995000025	0.944971251254	True	True	True
1837	502-2774	15mer	GAG ConB	15	P501215	6	5.0	5.0	4.83	5.33	0.5	5.0	Neg	SEGCRQILGQLQPSL	False	0.00361474889295	0.996385251107	0.923875010682	True	True	True
1838	502-2774	15mer	GAG ConB	2	P501202	5	5.0	11.0	4.83	7.0	2.17	21.7	Neg	ASVLSGGELDRWEKI	False	0.0121175437818	0.987882456218	0.786418409922	True	True	True
1839	502-2774	15mer	GAG ConB	3	P501203	5	3.0	2.0	4.83	3.33	-1.5	0.0	Neg	SGGELDRWEKIRLR	False	4.99997500014e-06	0.999995000025	0.946406653396	True	True	True
1840	502-2774	15mer	GAG ConB	4	P501204	5	5.0	6.0	4.83	5.33	0.5	5.0	Neg	ELDRWEKIRLRPGGK	False	0.00361474889295	0.996385251107	0.927327879274	True	True	True
1841	502-2774	15mer	GAG ConB	5	P501205	9	6.0	10.0	4.83	8.33	3.5	35.0	Neg	WEKIRLRPGGKKKYK	False	0.0516530101833	0.948346989817	0.614673779957	True	True	True
1842	502-2774	15mer	GAG ConB	6	P501206	23	25.0	27.0	4.83	25.0	20.17	201.7	Pos	RLRPGGKKKYKLKHI	True	1.0	7.90823112487e-15	7.90823112487e-15	True	True	True
1843	502-2774	15mer	GAG ConB	7	P501207	3	7.0	0.0	4.83	3.33	-1.5	0.0	Neg	GGKKKYKLKHIVWA	False	4.99997500014e-06	0.999995000025	0.948207942358	True	True	True
1844	502-2774	15mer	GAG ConB	8	P501208	6	3.0	4.0	4.83	4.33	-0.5	0.0	Neg	KKYKLKHIVWASREL	False	4.99997500014e-06	0.999995000025	0.948639501172	True	True	True
1845	502-2774	15mer	GAG ConB	9	P501209	3	6.0	5.0	4.83	4.67	-0.16	0.0	Neg	LKHIVWASRELERFA	False	4.99997500014e-06	0.999995000025	0.949063926783	True	True	True
1846	502-2774	ctrl	CTRL	NEG		4	6.0	4.0	4.83	4.83	0.0	0.0			False	0.0	0.0	0.0	True	True	True
1847	502-2774	ctrl	CTRL	POS		9999	9999.0	9999.0	4.83	9999.0	9994.17	99941.7			False	0.0	0.0	0.0	True	True	True
1848	502-2774	mini-pool	GAG ConB	1		32	41.0	36.0	4.83	36.33	31.5	315.0	Pos		True	1.0	2.02277558305e-29	2.02277558305e-29	True	True	True
1849	502-2774	mini-pool	GAG ConB	10		6	5.0	6.0	4.83	5.67	0.84	8.4	Neg		False	0.0368042184999	0.9631957815	0.730610669078	True	True	True
1850	502-2774	mini-pool	GAG ConB	11		8	5.0	7.0	4.83	6.67	1.84	18.4	Neg		False	0.0743587452796	0.92564125472	0.509550194775	True	True	True
1851	502-2774	mini-pool	GAG ConB	12		7	6.0	6.0	4.83	6.33	1.5	15.0	Neg		False	0.0572213877168	0.942778612283	0.633329742634	True	True	True
1852	502-2774	mini-pool	GAG ConB	13		8	3.0	11.0	4.83	7.33	2.5	25.0	Neg		False	0.133005016847	0.866994983153	0.405527429789	True	True	True
1853	502-2774	mini-pool	GAG ConB	14		7	1.0	2.0	4.83	3.33	-1.5	0.0	Neg		False	4.99997500014e-06	0.999995000025	0.807577620777	True	True	True
1854	502-2774	mini-pool	GAG ConB	2		4	5.0	9.0	4.83	6.0	1.17	11.7	Neg		False	0.0451986445808	0.954801355419	0.704767878809	True	True	True
1855	502-2774	mini-pool	GAG ConB	3		7	6.0	6.0	4.83	6.33	1.5	15.0	Neg		False	0.0572213877168	0.942778612283	0.581754931026	True	True	True
1856	502-2774	mini-pool	GAG ConB	4		3	6.0	3.0	4.83	4.0	-0.83	0.0	Neg		False	4.99997500014e-06	0.999995000025	0.792776283912	True	True	True
1857	502-2774	mini-pool	GAG ConB	5		3	8.0	7.0	4.83	6.0	1.17	11.7	Neg		False	0.0451986445808	0.954801355419	0.673513694233	True	True	True
1858	502-2774	mini-pool	GAG ConB	6		5	9.0	10.0	4.83	8.0	3.17	31.7	Neg		False	0.244885515184	0.755114484816	0.251704912	True	True	True
1859	502-2774	mini-pool	GAG ConB	7		4	6.0	2.0	4.83	4.0	-0.83	0.0	Neg		False	4.99997500014e-06	0.999995000025	0.775508057569	True	True	True
1860	502-2774	mini-pool	GAG ConB	8		5	4.0	2.0	4.83	3.67	-1.16	0.0	Neg		False	4.99997500014e-06	0.999995000025	0.75510015371	True	True	True
1861	502-2774	mini-pool	GAG ConB	9		20	19.0	12.0	4.83	17.0	12.17	121.7	Pos		True	0.999999748815	2.51185135739e-07	1.25592567869e-07	True	True	True
1862	502-2774	15mer	GAG ConB	16	P501216	4	10.0	5.0	5.17	6.33	1.16	11.6	Neg	RQILGQLQPSLQTGS	False	0.00532836080193	0.994671639198	0.887230431281	True	True	True
1863	502-2774	15mer	GAG ConB	17	P501217	4	6.0	10.0	5.17	6.67	1.5	15.0	Neg	GQLQPSLQTGSEELR	False	0.00675509877547	0.993244901225	0.86819593317	True	True	True
1864	502-2774	15mer	GAG ConB	18	P501218	7	7.0	12.0	5.17	8.67	3.5	35.0	Neg	PSLQTGSEELRSLY	False	0.0482207027461	0.951779297254	0.674162988891	True	True	True
1865	502-2774	15mer	GAG ConB	19	P501219	8	2.0	2.0	5.17	4.0	-1.17	0.0	Neg	LQTGSEELRSLYNTV	False	4.99997500014e-06	0.999995000025	0.950693721126	True	True	True
1866	502-2774	15mer	GAG ConB	20	P501220	10	10.0	9.0	5.17	9.67	4.5	45.0	Neg	SEELRSLYNTVATLY	False	0.157409235353	0.842590764647	0.495458177484	True	True	True
1867	502-2774	15mer	GAG ConB	21	P501221	6	6.0	5.0	5.17	5.67	0.5	5.0	Neg	RSLYNTVATLYCVH	False	0.00366121720563	0.996338782794	0.920060516514	True	True	True
1868	502-2774	15mer	GAG ConB	22	P501222	4	9.0	4.0	5.17	5.67	0.5	5.0	Neg	YNTVATLYCVHQRI	False	0.00366121720563	0.996338782794	0.922016369496	True	True	True
1869	502-2774	15mer	GAG ConB	23	P501223	10	3.0	4.0	5.17	5.67	0.5	5.0	Neg	VATLYCVHQRIEVK	False	0.00366121720563	0.996338782794	0.919043472964	True	True	True
1870	502-2774	15mer	GAG ConB	24	P501224	9	6.0	1.0	5.17	5.33	0.16	1.6	Neg	LYCVHQRIEVKDTK	False	0.00320678745744	0.996793212543	0.93784020817	True	True	True
1871	502-2774	15mer	GAG ConB	25	P501225	7	4.0	6.0	5.17	5.67	0.5	5.0	Neg	VHQRIEVKDTKEAL	False	0.00366121720563	0.996338782794	0.91799894175	True	True	True
1872	502-2774	15mer	GAG ConB	26	P501226	8	3.0	8.0	5.17	6.33	1.16	11.6	Neg	RIEVKDTKEALEKI	False	0.00532836080193	0.994671639198	0.885164254206	True	True	True
1873	502-2774	15mer	GAG ConB	27	P501227	6	10.0	3.0	5.17	6.33	1.16	11.6	Neg	VKDTKEALEKIEEEQNK	False	0.00532836080193	0.994671639198	0.88922008328	True	True	True
1874	502-2774	15mer	GAG ConB	28	P501228	5	8.0	6.0	5.17	6.33	1.16	11.6	Neg	ALEKIEEEQNKSKKK	False	0.00532836080193	0.994671639198	0.891137384297	True	True	True
1875	502-2774	15mer	GAG ConB	29	P501229	3	2.0	3.0	5.17	2.67	-2.5	0.0	Neg	IEEEQNKSKKKAQQA	False	4.99997500014e-06	0.999995000025	0.940163350876	True	True	True
1876	502-2774	15mer	GAG ConB	30	P501230	5	6.0	1.0	5.17	4.0	-1.17	0.0	Neg	EQNKSKKKAQQAAA	False	4.99997500014e-06	0.999995000025	0.940738655195	True	True	True
1877	502-2774	15mer	GAG ConB	31	P501231	5	5.0	5.0	5.17	5.0	-0.17	0.0	Neg	KSKKKAQQAAADTGN	False	4.99997500014e-06	0.999995000025	0.953659211586	True	True	True
1878	502-2774	15mer	GAG ConB	32	P501232	9	4.0	5.0	5.17	6.0	0.83	8.3	Neg	KAQQAAADTGNSSQV	False	0.00434058416802	0.995659415832	0.904370386784	True	True	True
1879	502-2774	15mer	GAG ConB	33	P501233	5	6.0	4.0	5.17	5.0	-0.17	0.0	Neg	AAADTGNSSQVSQNY	False	4.99997500014e-06	0.999995000025	0.953308182886	True	True	True
1880	502-2774	15mer	GAG ConB	34	P501234	3	6.0	6.0	5.17	5.0	-0.17	0.0	Neg	TGNSSQVSQNYPIV	False	4.99997500014e-06	0.999995000025	0.952951794969	True	True	True
1881	502-2774	15mer	GAG ConB	35	P501235	9	9.0	6.0	5.17	8.0	2.83	28.3	Neg	SSQVSQNYPIVQNL	False	0.022969717828	0.977030282172	0.761508210228	True	True	True
1882	502-2774	15mer	GAG ConB	36	P501236	3	13.0	5.0	5.17	7.0	1.83	18.3	Neg	VSQNYPIVQNLQGQM	False	0.00882295291685	0.991177047083	0.832813188399	True	True	True
1883	502-2774	15mer	GAG ConB	37	P501237	6	4.0	4.0	5.17	4.67	-0.5	0.0	Neg	YPIVQNLQGQMVHQA	False	4.99997500014e-06	0.999995000025	0.952589924161	True	True	True
1884	502-2774	15mer	GAG ConB	38	P501238	2	6.0	9.0	5.17	5.67	0.5	5.0	Neg	VQNLQGQMVHQAI	False	0.00366121720563	0.996338782794	0.922957159538	True	True	True
1885	502-2774	15mer	GAG ConB	39	P501239	5	3.0	5.0	5.17	4.33	-0.84	0.0	Neg	NLQGQMVHQAISPR	False	4.99997500014e-06	0.999995000025	0.952222442953	True	True	True
1886	502-2774	15mer	GAG ConB	40	P501240	12	7.0	12.0	5.17	10.33	5.16	51.6	Neg	GQMVHQAISPRTLNA	False	0.32755955128	0.67244044872	0.319568764985	True	True	True
1887	502-2774	15mer	GAG ConB	41	P501241	6	6.0	4.0	5.17	5.33	0.16	1.6	Neg	HQAISPRTLNAWVKV	False	0.00320678745744	0.996793212543	0.937238646901	True	True	True
1888	502-2774	15mer	GAG ConB	42	P501242	6	8.0	5.0	5.17	6.33	1.16	11.6	Neg	SPRTLNAWVKVVEEK	False	0.00532836080193	0.994671639198	0.883017050579	True	True	True
1889	502-2774	15mer	GAG ConB	43	P501243	7	13.0	1.0	5.17	7.0	1.83	18.3	Neg	LNAWVKVVEEKAF	False	0.00882295291685	0.991177047083	0.837212184474	True	True	True
1890	502-2774	15mer	GAG ConB	44	P501244	4	1.0	2.0	5.17	2.33	-2.84	0.0	Neg	AWVKVVEEKAFSPEV	False	4.99997500014e-06	0.999995000025	0.95184921985	True	True	True
1891	502-2774	ctrl	CTRL	NEG		2	4.0	11.0	5.17	5.17	0.0	0.0			False	0.0	0.0	0.0	True	True	True
1892	502-2774	ctrl	CTRL	POS		9999	9999.0	9999.0	5.17	9999.0	9993.83	99938.3			False	0.0	0.0	0.0	True	True	True
1893	502-2774	15mer	GAG ConB	45	P501245	8	2.0	7.0	4.67	5.67	1.0	10.0	Neg	VVEEKAFSPEVIPMF	False	0.00474404700111	0.995255952999	0.894790667409	True	True	True
1894	502-2774	15mer	GAG ConB	46	P501246	10	6.0	7.0	4.67	7.67	3.0	30.0	Neg	KAFSPEVIPMFSAL	False	0.0297234237529	0.970276576247	0.71840379584	True	True	True
1895	502-2774	15mer	GAG ConB	47	P500626	8	5.0	6.0	4.67	6.33	1.66	16.6	Neg	SPEVIPMFSALSEGA	False	0.00779459850363	0.992205401496	0.865353911169	True	True	True
1896	502-2774	15mer	GAG ConB	48	P501247	10	3.0	3.0	4.67	5.33	0.66	6.6	Neg	IPMFSALSEGATPQDL	False	0.00390206568093	0.996097934319	0.909827602345	True	True	True
1897	502-2774	15mer	GAG ConB	49	P501248	6	5.0	4.0	4.67	5.0	0.33	3.3	Neg	ALSEGATPQDLNTML	False	0.00333868178447	0.996661318216	0.928940284831	True	True	True
1898	502-2774	15mer	GAG ConB	50	P501249	6	6.0	7.0	4.67	6.33	1.66	16.6	Neg	GATPQDLNTMLNTV	False	0.00779459850363	0.992205401496	0.86240387651	True	True	True
1899	502-2774	15mer	GAG ConB	51	P501250	8	9.0	4.0	4.67	7.0	2.33	23.3	Neg	PQDLNTMLNTVGGH	False	0.0144742971446	0.985525702855	0.778669792757	True	True	True
1900	502-2774	15mer	GAG ConB	52	P501251	7	4.0	1.0	4.67	4.0	-0.67	0.0	Neg	LNTMLNTVGGHQAAM	False	4.99997500014e-06	0.999995000025	0.951470119219	True	True	True
1901	502-2774	15mer	GAG ConB	53	P501252	7	2.0	8.0	4.67	5.67	1.0	10.0	Neg	LNTVGGHQAAMQMLK	False	0.00474404700111	0.995255952999	0.896522827505	True	True	True
1902	502-2774	15mer	GAG ConB	54	P501253	5	7.0	3.0	4.67	5.0	0.33	3.3	Neg	GGHQAAMQMLKETI	False	0.00333868178447	0.996661318216	0.931223016293	True	True	True
1903	502-2774	15mer	GAG ConB	55	P501254	7	4.0	4.0	4.67	5.0	0.33	3.3	Neg	HQAAMQMLKETINEEA	False	0.00333868178447	0.996661318216	0.929718687513	True	True	True
1904	502-2774	15mer	GAG ConB	56	P501255	5	7.0	5.0	4.67	5.67	1.0	10.0	Neg	MQMLKETINEEAAEW	False	0.00474404700111	0.995255952999	0.89819627031	True	True	True
1905	502-2774	15mer	GAG ConB	57	P501256	5	9.0	5.0	4.67	6.33	1.66	16.6	Neg	KETINEEAAEWDRLH	False	0.00779459850363	0.992205401496	0.856072094804	True	True	True
1906	502-2774	15mer	GAG ConB	58	P501257	5	1.0	4.0	4.67	3.33	-1.34	0.0	Neg	NEEAAEWDRLHPVHA	False	4.99997500014e-06	0.999995000025	0.951085001118	True	True	True
1907	502-2774	15mer	GAG ConB	59	P501258	7	10.0	14.0	4.67	10.33	5.66	56.6	Eq	AEWDRLHPVHAGPIA	False	0.575034166983	0.424965833017	0.155717000542	True	True	True
1908	502-2774	15mer	GAG ConB	60	P501259	11	10.0	8.0	4.67	9.67	5.0	50.0	Eq	RLHPVHAGPIAPGQM	False	0.320452793086	0.679547206914	0.408675030693	True	True	True
1909	502-2774	15mer	GAG ConB	61	P501260	8	9.0	8.0	4.67	8.33	3.66	36.6	Neg	VHAGPIAPGQMREPR	False	0.0656961593828	0.934303840617	0.589006609967	True	True	True
1910	502-2774	15mer	GAG ConB	62	P501261	2	6.0	8.0	4.67	5.33	0.66	6.6	Neg	PIAPGQMREPRGSDI	False	0.00390206568093	0.996097934319	0.912328191678	True	True	True
1911	502-2774	15mer	GAG ConB	63	P501262	8	3.0	6.0	4.67	5.67	1.0	10.0	Neg	GQMREPRGSDIAGTT	False	0.00474404700111	0.995255952999	0.899813931688	True	True	True
1912	502-2774	15mer	GAG ConB	64	P501263	4	9.0	1.0	4.67	4.67	0.0	0.0	Neg	EPRGSDIAGTTSTL	False	0.00298238762191	0.997017612378	0.939576766081	True	True	True
1913	502-2774	15mer	GAG ConB	65	P500643	11	3.0	5.0	4.67	6.33	1.66	16.6	Neg	GSDIAGTTSTLQEQI	False	0.00779459850363	0.992205401496	0.859313364011	True	True	True
1914	502-2774	15mer	GAG ConB	66	P501264	8	6.0	3.0	4.67	5.67	1.0	10.0	Neg	AGTTSTLQEQIGWM	False	0.00474404700111	0.995255952999	0.901378554989	True	True	True
1915	502-2774	15mer	GAG ConB	67	P501265	4	8.0	5.0	4.67	5.67	1.0	10.0	Neg	TSTLQEQIGWMTNNPPI	False	0.00474404700111	0.995255952999	0.892996644452	True	True	True
1916	502-2774	15mer	GAG ConB	68	P501266	2	5.0	8.0	4.67	5.0	0.33	3.3	Neg	EQIGWMTNNPPIPV	False	0.00333868178447	0.996661318216	0.928143566791	True	True	True
1917	502-2774	15mer	GAG ConB	69	P501267	7	15.0	4.0	4.67	8.67	4.0	40.0	Neg	GWMTNNPPIPVGEIY	False	0.0991086715513	0.900891328449	0.560231840747	True	True	True
1918	502-2774	15mer	GAG ConB	70	P501268	4	4.0	11.0	4.67	6.33	1.66	16.6	Neg	NNPPIPVGEIYKRWI	False	0.00779459850363	0.992205401496	0.852668762137	True	True	True
1919	502-2774	15mer	GAG ConB	71	P501269	3	6.0	6.0	4.67	5.0	0.33	3.3	Neg	IPVGEIYKRWIILGL	False	0.00333868178447	0.996661318216	0.930479399226	True	True	True
1920	502-2774	15mer	GAG ConB	72	P501270	7	5.0	4.0	4.67	5.33	0.66	6.6	Neg	EIYKRWIILGLNKIV	False	0.00390206568093	0.996097934319	0.913524902287	True	True	True
1921	502-2774	15mer	GAG ConB	73	P501271	7	7.0	5.0	4.67	6.33	1.66	16.6	Neg	RWIILGLNKIVRMY	False	0.00779459850363	0.992205401496	0.849090899589	True	True	True
1922	502-2774	ctrl	CTRL	NEG		5	6.0	4.0	4.67	4.67	0.0	0.0			False	0.0	0.0	0.0	True	True	True
1923	502-2774	ctrl	CTRL	POS		9999	9999.0	9999.0	4.67	9999.0	9994.33	99943.3			False	0.0	0.0	0.0	True	True	True
1924	502-2774	15mer	GAG ConB	100	P501296	8	7.0	6.0	5.83	7.0	1.17	11.7	Neg	ARVLAEAMSQVTNSA	False	0.00536961826712	0.994630381733	0.87846056242	True	True	True
1925	502-2774	15mer	GAG ConB	101	P501297	7	6.0	5.0	5.83	6.0	0.17	1.7	Neg	AEAMSQVTNSATIMM	False	0.00329249698065	0.996707503019	0.935997926784	True	True	True
1926	502-2774	15mer	GAG ConB	102	P501298	6	4.0	3.0	5.83	4.33	-1.5	0.0	Neg	SQVTNSATIMMQR	False	4.99997500014e-06	0.999995000025	0.950296130167	True	True	True
1927	502-2774	15mer	GAG ConB	74	P501272	12	10.0	9.0	5.83	10.33	4.5	45.0	Neg	ILGLNKIVRMYSPTSI	False	0.132691014326	0.867308985674	0.52926279641	True	True	True
1928	502-2774	15mer	GAG ConB	75	P501273	6	2.0	5.0	5.83	4.33	-1.5	0.0	Neg	KIVRMYSPTSILDIR	False	4.99997500014e-06	0.999995000025	0.949892074315	True	True	True
1929	502-2774	15mer	GAG ConB	76	P501274	7	6.0	10.0	5.83	7.67	1.84	18.4	Neg	MYSPTSILDIRQGPK	False	0.00864947928989	0.99135052071	0.841378085453	True	True	True
1930	502-2774	15mer	GAG ConB	77	P501275	8	11.0	5.0	5.83	8.0	2.17	21.7	Neg	TSILDIRQGPKEPFR	False	0.0114156831836	0.988584316816	0.817966576647	True	True	True
1931	502-2774	15mer	GAG ConB	78	P501276	4	4.0	8.0	5.83	5.33	-0.5	0.0	Neg	DIRQGPKEPFRDYV	False	4.99997500014e-06	0.999995000025	0.949481394596	True	True	True
1932	502-2774	15mer	GAG ConB	79	P501277	7	4.0	3.0	5.83	4.67	-1.16	0.0	Neg	RQGPKEPFRDYVDRF	False	4.99997500014e-06	0.999995000025	0.947769068988	True	True	True
1933	502-2774	15mer	GAG ConB	80	P501278	6	8.0	4.0	5.83	6.0	0.17	1.7	Neg	KEPFRDYVDRFYKTL	False	0.00329249698065	0.996707503019	0.933358379991	True	True	True
1934	502-2774	15mer	GAG ConB	81	P501279	12	17.0	13.0	5.83	14.0	8.17	81.7	Eq	RDYVDRFYKTLRA	False	0.978100927882	0.0218990721185	0.0109495360592	True	True	True
1935	502-2774	15mer	GAG ConB	82	P501280	15	8.0	15.0	5.83	12.67	6.84	68.4	Eq	YVDRFYKTLRAEQA	False	0.823996902968	0.176003097032	0.0659673897169	True	True	True
1936	502-2774	15mer	GAG ConB	83	P501281	8	6.0	7.0	5.83	7.0	1.17	11.7	Neg	RFYKTLRAEQASQEV	False	0.00536961826712	0.994630381733	0.880783958806	True	True	True
1937	502-2774	15mer	GAG ConB	84	P501282	3	9.0	6.0	5.83	6.0	0.17	1.7	Neg	TLRAEQASQEVKNWM	False	0.00329249698065	0.996707503019	0.931950621701	True	True	True
1938	502-2774	15mer	GAG ConB	85	P501283	2	8.0	3.0	5.83	4.33	-1.5	0.0	Neg	EQASQEVKNWMTETL	False	4.99997500014e-06	0.999995000025	0.947322693509	True	True	True
1939	502-2774	15mer	GAG ConB	86	P501284	5	3.0	10.0	5.83	6.0	0.17	1.7	Neg	SQEVKNWMTETLLV	False	0.00329249698065	0.996707503019	0.932662235782	True	True	True
1940	502-2774	15mer	GAG ConB	87	P501285	11	6.0	7.0	5.83	8.0	2.17	21.7	Neg	VKNWMTETLLVQNA	False	0.0114156831836	0.988584316816	0.812462778577	True	True	True
1941	502-2774	15mer	GAG ConB	88	P501286	7	8.0	3.0	5.83	6.0	0.17	1.7	Neg	WMTETLLVQNANPDCK	False	0.00329249698065	0.996707503019	0.935358878613	True	True	True
1942	502-2774	15mer	GAG ConB	89	P500665	8	6.0	6.0	5.83	6.67	0.84	8.4	Neg	LLVQNANPDCKTILK	False	0.00441690271164	0.995583097288	0.90289798309	True	True	True
1943	502-2774	15mer	GAG ConB	90	P501287	7	18.0	9.0	5.83	11.33	5.5	55.0	Neg	NANPDCKTILKAL	False	0.377895860981	0.622104139019	0.248994428237	True	True	True
1944	502-2774	15mer	GAG ConB	91	P501288	3	10.0	6.0	5.83	6.33	0.5	5.0	Neg	NPDCKTILKALGPAA	False	0.0037495180834	0.996250481917	0.915822835054	True	True	True
1945	502-2774	15mer	GAG ConB	92	P501289	7	8.0	8.0	5.83	7.67	1.84	18.4	Neg	KTILKALGPAATL	False	0.00864947928989	0.99135052071	0.845324728486	True	True	True
1946	502-2774	15mer	GAG ConB	93	P500668	9	5.0	7.0	5.83	7.0	1.17	11.7	Neg	ILKALGPAATLEEMM	False	0.00536961826712	0.994630381733	0.876040357851	True	True	True
1947	502-2774	15mer	GAG ConB	94	P501290	4	3.0	3.0	5.83	3.33	-2.5	0.0	Neg	LGPAATLEEMMTA	False	4.99997500014e-06	0.999995000025	0.946868621901	True	True	True
1948	502-2774	15mer	GAG ConB	95	P501291	6	6.0	6.0	5.83	6.0	0.17	1.7	Neg	PAATLEEMMTACQGV	False	0.00329249698065	0.996707503019	0.934706233672	True	True	True
1949	502-2774	15mer	GAG ConB	96	P501292	6	2.0	5.0	5.83	4.33	-1.5	0.0	Neg	LEEMMTACQGVGGPGH	False	4.99997500014e-06	0.999995000025	0.94593658018	True	True	True
1950	502-2774	15mer	GAG ConB	97	P501293	6	7.0	5.0	5.83	6.0	0.17	1.7	Neg	TACQGVGGPGHKARV	False	0.00329249698065	0.996707503019	0.934039553357	True	True	True
1951	502-2774	15mer	GAG ConB	98	P501294	13	5.0	9.0	5.83	9.0	3.17	31.7	Neg	GVGGPGHKARVLAEA	False	0.0299656375292	0.970034362471	0.705147333713	True	True	True
1952	502-2774	15mer	GAG ConB	99	P501295	8	4.0	7.0	5.83	6.33	0.5	5.0	Neg	PGHKARVLAEAMSQV	False	0.0037495180834	0.996250481917	0.914690051296	True	True	True
1953	502-2774	ctrl	CTRL	NEG		7	6.0	6.0	5.83	5.83	0.0	0.0			False	0.0	0.0	0.0	True	True	True
1954	502-2774	ctrl	CTRL	POS		9999	9999.0	9999.0	5.83	9999.0	9993.17	99931.7			False	0.0	0.0	0.0	True	True	True
1955	502-2774	15mer	GAG ConB	103	P501299	4	5.0	5.0	5.17	4.67	-0.5	0.0	Neg	VTNSATIMMQRGNFR	False	4.99997500014e-06	0.999995000025	0.945458187084	True	True	True
1956	502-2774	15mer	GAG ConB	104	P501300	10	10.0	9.0	5.17	9.67	4.5	45.0	Neg	ATIMMQRGNFRNQRK	False	0.157409235353	0.842590764647	0.456887890021	True	True	True
1957	502-2774	15mer	GAG ConB	105	P501301	5	6.0	7.0	5.17	6.0	0.83	8.3	Neg	MQRGNFRNQRKTVK	False	0.00434058416802	0.995659415832	0.905796777863	True	True	True
1958	502-2774	15mer	GAG ConB	106	P501302	6	6.0	5.0	5.17	5.67	0.5	5.0	Neg	GNFRNQRKTVKCF	False	0.00366121720563	0.996338782794	0.921051143349	True	True	True
1959	502-2774	15mer	GAG ConB	107	P501303	4	8.0	9.0	5.17	7.0	1.83	18.3	Neg	FRNQRKTVKCFNCGK	False	0.00882295291685	0.991177047083	0.828155427849	True	True	True
1960	502-2774	15mer	GAG ConB	108	P501304	7	5.0	1.0	5.17	4.33	-0.84	0.0	Neg	RKTVKCFNCGKEGHI	False	4.99997500014e-06	0.999995000025	0.944475541806	True	True	True
1961	502-2774	15mer	GAG ConB	109	P501305	1	4.0	3.0	5.17	2.67	-2.5	0.0	Neg	KCFNCGKEGHIAK	False	4.99997500014e-06	0.999995000025	0.943970819458	True	True	True
1962	502-2774	15mer	GAG ConB	110	P501306	4	6.0	2.0	5.17	4.0	-1.17	0.0	Neg	FNCGKEGHIAKNCRA	False	4.99997500014e-06	0.999995000025	0.94345683615	True	True	True
1963	502-2774	15mer	GAG ConB	111	P501307	8	6.0	10.0	5.17	8.0	2.83	28.3	Neg	KEGHIAKNCRAPRKK	False	0.022969717828	0.977030282172	0.730719342808	True	True	True
1964	502-2774	15mer	GAG ConB	112	P500685	4	4.0	0.0	5.17	2.67	-2.5	0.0	Neg	IAKNCRAPRKKGCWK	False	4.99997500014e-06	0.999995000025	0.942933334633	True	True	True
1965	502-2774	15mer	GAG ConB	113	P501308	3	8.0	5.0	5.17	5.33	0.16	1.6	Neg	CRAPRKKGCWKCGK	False	0.00320678745744	0.996793212543	0.936624682307	True	True	True
1966	502-2774	15mer	GAG ConB	114	P501309	7	5.0	19.0	5.17	10.33	5.16	51.6	Neg	PRKKGCWKCGKEGH	False	0.32755955128	0.67244044872	0.369979005518	True	True	True
1967	502-2774	15mer	GAG ConB	115	P501310	9	9.0	8.0	5.17	8.67	3.5	35.0	Neg	KGCWKCGKEGHQMK	False	0.0482207027461	0.951779297254	0.63714748111	True	True	True
1968	502-2774	15mer	GAG ConB	116	P501311	10	4.0	10.0	5.17	8.0	2.83	28.3	Neg	WKCGKEGHQMKDCTER	False	0.022969717828	0.977030282172	0.741915294597	True	True	True
1969	502-2774	15mer	GAG ConB	117	P501312	10	4.0	11.0	5.17	8.33	3.16	31.6	Neg	EGHQMKDCTERQANF	False	0.0330058330792	0.966994166921	0.690431387671	True	True	True
1970	502-2774	15mer	GAG ConB	118	P501313	8	5.0	7.0	5.17	6.67	1.5	15.0	Neg	MKDCTERQANFLGKI	False	0.00675509877547	0.993244901225	0.870914388998	True	True	True
1971	502-2774	15mer	GAG ConB	119	P501314	6	4.0	13.0	5.17	7.67	2.5	25.0	Neg	TERQANFLGKIWPSH	False	0.0163081366531	0.983691863347	0.770395556353	True	True	True
1972	502-2774	15mer	GAG ConB	120	P501315	5	3.0	4.0	5.17	4.0	-1.17	0.0	Neg	ANFLGKIWPSHKGR	False	4.99997500014e-06	0.999995000025	0.942400048041	True	True	True
1973	502-2774	15mer	GAG ConB	121	P501316	7	5.0	10.0	5.17	7.33	2.16	21.6	Neg	LGKIWPSHKGRPGNF	False	0.0118450829397	0.98815491706	0.793623285177	True	True	True
1974	502-2774	15mer	GAG ConB	122	P501317	6	9.0	5.0	5.17	6.67	1.5	15.0	Neg	WPSHKGRPGNFLQSR	False	0.00675509877547	0.993244901225	0.873517165854	True	True	True
1975	502-2774	15mer	GAG ConB	123	P501318	6	3.0	7.0	5.17	5.33	0.16	1.6	Neg	KGRPGNFLQSRPEPTA	False	0.00320678745744	0.996793212543	0.938429738214	True	True	True
1976	502-2774	15mer	GAG ConB	124	P501319	6	10.0	8.0	5.17	8.0	2.83	28.3	Neg	NFLQSRPEPTAPPEESF	False	0.022969717828	0.977030282172	0.752137685361	True	True	True
1977	502-2774	15mer	GAG ConB	125	P501320	10	7.0	4.0	5.17	7.0	1.83	18.3	Neg	PEPTAPPEESFRF	False	0.00882295291685	0.991177047083	0.823215378782	True	True	True
1978	502-2774	15mer	GAG ConB	126	P501321	5	6.0	11.0	5.17	7.33	2.16	21.6	Neg	PTAPPEESFRFGEET	False	0.0118450829397	0.98815491706	0.800331272484	True	True	True
1979	502-2774	15mer	GAG ConB	127	P501322	6	4.0	7.0	5.17	5.67	0.5	5.0	Neg	PEESFRFGEETTTPSQK	False	0.00366121720563	0.996338782794	0.916925793243	True	True	True
1980	502-2774	15mer	GAG ConB	128	P501323	8	7.0	11.0	5.17	8.67	3.5	35.0	Neg	FGEETTTPSQKQEPI	False	0.0482207027461	0.951779297254	0.656811969619	True	True	True
1981	502-2774	15mer	GAG ConB	129	P501324	5	4.0	6.0	5.17	5.0	-0.17	0.0	Neg	TTTPSQKQEPIDKEL	False	4.99997500014e-06	0.999995000025	0.941856699437	True	True	True
1982	502-2774	15mer	GAG ConB	130	P500703	10	10.0	2.0	5.17	7.33	2.16	21.6	Neg	SQKQEPIDKELYPLA	False	0.0118450829397	0.98815491706	0.806592060636	True	True	True
1983	502-2774	15mer	GAG ConB	131	P501325	4	9.0	5.0	5.17	6.0	0.83	8.3	Neg	EPIDKELYPLASLR	False	0.00434058416802	0.995659415832	0.907179279986	True	True	True
1984	502-2774	ctrl	CTRL	NEG		7	4.0	7.0	5.17	5.17	0.0	0.0			False	0.0	0.0	0.0	True	True	True
1985	502-2774	ctrl	CTRL	POS		9999	9999.0	9999.0	5.17	9999.0	9993.83	99938.3			False	0.0	0.0	0.0	True	True	True
1986	502-2774	ctrl	CTRL	NEG		5	4.0	5.0	4.33	4.33	0.0	0.0			False	0.0	0.0	0.0	True	True	True
1987	502-2774	ctrl	CTRL	POS		9999	9999.0	9999.0	4.33	9999.0	9994.67	99946.7			False	0.0	0.0	0.0	True	True	True
1988	502-2774	optimal	GAG ConB	197	P500388	9	11.0	16.0	4.33	12.0	7.67	76.7	Eq	CRAPRKKGC	False	0.997136885695	0.00286311430545	0.00143155715273	True	True	True
1989	502-2774	optimal	GAG ConB	218	P500368	9	6.0	13.0	4.33	9.33	5.0	50.0	Eq	RAEQASQEV	False	0.742225132545	0.257774867455	0.0677190466609	True	True	True
1990	502-2774	optimal	GAG ConB	309	P500359	8	7.0	4.0	4.33	6.33	2.0	20.0	Neg	DRFFKTLRA	False	0.0482158785858	0.951784121414	0.530020089385	True	True	True
1991	502-2774	optimal	GAG ConB	363	P500327	4	5.0	7.0	4.33	5.33	1.0	10.0	Neg	GPIAPGQM	False	0.0203325616364	0.979667438364	0.640696848619	True	True	True
1992	502-2774	optimal	GAG ConB	364	P500394	10	7.0	5.0	4.33	7.33	3.0	30.0	Neg	EPTAPPEESF	False	0.138233401507	0.861766598493	0.32241429595	True	True	True
1993	502-2774	optimal	GAG ConB	365	P500395	7	3.0	4.0	4.33	4.67	0.34	3.4	Neg	TPSQKQEPI	False	0.0135094347563	0.986490565244	0.709300288898	True	True	True
1994	502-2774	optimal	GAG ConB	366	P500397	10	2.0	5.0	4.33	5.67	1.34	13.4	Neg	EPIDKELYPL	False	0.0263282265578	0.973671773442	0.609881340461	True	True	True
1995	502-2774	optimal	GAG ConB	367	P500399	6	7.0	7.0	4.33	6.67	2.34	23.4	Neg	YPLASLRSLF	False	0.0675849926392	0.932415007361	0.409557254723	True	True	True
1996	502-2774	optimal	GAG ConB	374	P500254	14	9.0	11.0	4.33	11.33	7.0	70.0	Eq	KIRLRPGGKK	False	0.989761795117	0.0102382048829	0.00436710639612	True	True	True
1997	502-2774	optimal	GAG ConB	377	P500264	4	3.0	5.0	4.33	4.0	-0.33	0.0	Neg	HLVWASREL	False	4.99997500014e-06	0.999995000025	0.809365526172	True	True	True
1998	502-2774	optimal	GAG ConB	395	P500315	5	4.0	2.0	4.33	3.67	-0.66	0.0	Neg	TPQDLNTMLN	False	4.99997500014e-06	0.999995000025	0.756412894546	True	True	True
[truncated: 3,644 more rows]
